# Supplementary material for: Dysfunctional intercellular communication and metabolic signaling pathways in thin endometrium
Source: Front Physiol. 2022 Nov 24;13:1050690. doi: 10.3389/fphys.2022.1050690 (PMC9729336; doi:10.3389/fphys.2022.1050690)
Supplement: Supplementary file 1 [file Table1.XLS]

## Sheet: Table S2
	Table S1 Information of the scRNA-seq datasets
	dataset	Normal samples	Thin samples	Cells numbers after integration
	E-MTAB-10287 (ng)	1	0	1783
	GSE111976 (nm)	2	0	5246
	PRJNA784021 (faseb)	4	4	22649
	PRJNA730360 (pnas)	2	3	37033
	Our integrated dataset	9	7	66711
