# Supplementary material for: Dysfunctional intercellular communication and metabolic signaling pathways in thin endometrium
Source: Front Physiol. 2022 Nov 24;13:1050690. doi: 10.3389/fphys.2022.1050690 (PMC9729336; doi:10.3389/fphys.2022.1050690)
Supplement: Supplementary file 2 [file Table4.XLS]

gene	logFC	logCPM	PValue	FDR
MYH111	9.78866198	6.848877111	2.27E-14	3.77E-10
DES	8.250211503	11.40815346	4.03E-13	3.34E-09
ACTG2	8.06900097	11.46218451	8.79E-13	4.87E-09
CNN1	7.790213402	10.57361942	2.97E-12	1.23E-08
JPH2	7.333496757	6.942485939	5.22E-11	1.74E-07
FIBIN	8.247564051	4.354396939	7.95E-11	2.10E-07
MYH11	7.648117796	5.496416243	8.85E-11	2.10E-07
CASQ2	7.620158042	4.280624268	4.45E-10	9.17E-07
CHRDL2	6.796458756	6.147053678	4.97E-10	9.17E-07
CRISP3	-7.016958106	5.421024592	7.38E-10	1.23E-06
TAGLN	6.410677727	11.18208747	1.01E-09	1.52E-06
SGCA	7.302552	3.963001934	1.70E-09	2.35E-06
TENT5B	6.937524149	4.312220886	3.00E-09	3.34E-06
FRG11	10.78155937	3.017913593	3.04E-09	3.34E-06
CCDC187	-10.76593522	3.08538874	3.13E-09	3.34E-06
PDLIM3	6.195729868	7.225170275	3.57E-09	3.34E-06
TCF23	6.196637829	7.084259106	3.69E-09	3.34E-06
SERTM2	6.323033908	5.677659204	3.69E-09	3.34E-06
OPRK1	-10.70311209	3.025070628	4.05E-09	3.34E-06
RBFOX3	6.377022554	5.318499997	4.10E-09	3.34E-06
MCHR1	8.208421623	3.405451763	4.22E-09	3.34E-06
ACTA2-AS1	6.258999801	4.996606467	6.85E-09	5.17E-06
PRELP	5.962151103	7.993879257	7.93E-09	5.62E-06
PGM5-AS1	6.78562928	3.847340095	8.44E-09	5.62E-06
LMO3	8.044750884	3.241119069	8.53E-09	5.62E-06
PLN	6.005131582	6.497435518	8.79E-09	5.62E-06
HSPB7	5.907742299	6.69642533	1.17E-08	7.22E-06
VTCN1	-6.11215428	5.038117507	1.47E-08	8.73E-06
S100P	-6.725188023	3.95936516	1.57E-08	8.98E-06
TCEAL2	6.74710724	3.408177797	1.75E-08	9.70E-06
PCP4	6.199905706	4.244634	1.82E-08	9.77E-06
LINC00645	-10.32486007	2.663718298	1.91E-08	9.91E-06
MT1G	-5.892323053	5.734051468	2.04E-08	1.03E-05
MT1H	-7.565791704	3.319573347	3.22E-08	1.57E-05
GRIA2	5.75473532	5.600221311	3.41E-08	1.62E-05
CTB-178M22.2	-10.14746917	2.49540699	3.89E-08	1.80E-05
ACTC1	6.38597552	3.449256613	4.40E-08	1.97E-05
ACTA2	5.447345151	10.79858357	5.69E-08	2.49E-05
ASB2	10.05316981	2.28456438	6.01E-08	2.56E-05
SORBS1	5.433112069	8.796161362	6.48E-08	2.69E-05
IGSF9B	5.543562195	5.539176555	6.92E-08	2.80E-05
IDO2	-5.986001004	3.947097235	7.48E-08	2.96E-05
GDA	-5.692936379	4.888184507	8.31E-08	3.21E-05
KCNMB1	5.417068688	6.459528545	9.32E-08	3.44E-05
CYP26A1	-7.300999513	3.065791078	9.48E-08	3.44E-05
PRLHR	9.942247122	2.173144029	9.60E-08	3.44E-05
SLC24A2	5.617471137	4.660836899	9.74E-08	3.44E-05
CWH43	-6.242351598	3.494439415	1.16E-07	4.00E-05
ENPP3	-5.306836432	7.67933351	1.19E-07	4.04E-05
SCGB1D4	-5.360178446	6.242725496	1.22E-07	4.06E-05
GAL3ST3	7.389111358	2.583674531	1.25E-07	4.07E-05
CHRDL1	5.282521782	7.293287842	1.32E-07	4.21E-05
KY	6.47442462	2.580838382	1.35E-07	4.21E-05
SLC30A2	-5.465493546	5.391828264	1.37E-07	4.21E-05
WSCD2	5.696969189	3.747095537	1.47E-07	4.44E-05
NEXN	5.220872407	7.589209091	1.65E-07	4.89E-05
FRMD6-AS2	6.418325973	2.525049012	1.69E-07	4.92E-05
LRRC26	-7.119019496	2.892325301	2.00E-07	5.72E-05
XDH	-5.743125636	3.714128873	2.04E-07	5.76E-05
MFAP5	5.156866272	8.075205167	2.11E-07	5.83E-05
PGM5	5.117970428	8.091807919	2.43E-07	6.62E-05
CDH16	-5.637923128	3.613674553	3.13E-07	8.31E-05
PTCHD1	5.118977194	6.145885603	3.15E-07	8.31E-05
TENM1	5.494416322	3.547520681	3.32E-07	8.57E-05
LOC105370854	5.319286362	4.275404813	3.35E-07	8.57E-05
LOC101928731	5.23927655	4.811550791	3.46E-07	8.71E-05
SLC7A3	5.298223372	4.516690128	3.59E-07	8.89E-05
CCN5	5.197097639	4.495506766	3.96E-07	9.68E-05
SCN7A	5.152803509	5.109625269	4.20E-07	0.000100835
MYL9	4.960546435	11.21064148	4.25E-07	0.000100835
PTGER3	4.999345053	7.0631463	4.39E-07	0.00010266
ECRG4	5.612956218	3.474085261	4.46E-07	0.000102907
PLA2G4F	-5.545371819	3.525545735	4.55E-07	0.000103578
SFRP2	5.711136675	3.09407185	4.79E-07	0.000107515
TMEM196	-5.147949593	4.935785059	4.86E-07	0.000107596
ID31	-5.452620525	3.9016498	4.97E-07	0.000107776
TFCP2L1	-5.077262934	5.443886639	5.00E-07	0.000107776
ZCCHC12	4.935357457	7.441006299	5.40E-07	0.000114926
MIR145	5.679618627	3.06296032	5.47E-07	0.000114939
DLX6	-5.182288151	4.509012222	5.76E-07	0.000118158
DKK1	-5.009303055	5.788819836	5.76E-07	0.000118158
HES2	-5.506473574	3.73954946	5.93E-07	0.000119654
MYLK	4.877459084	10.65299924	5.98E-07	0.000119654
MUC13	-5.616203127	3.28801379	6.25E-07	0.00012361
LGR5	-5.484894689	3.71897587	6.48E-07	0.000126562
KCNMA1	4.862972144	8.77761328	6.62E-07	0.000127773
GCNT3	-4.988827882	5.410616229	6.78E-07	0.000129379
ITGA11	4.859596638	6.811336465	7.56E-07	0.000142789
LIMS2	4.837317482	7.516940548	7.87E-07	0.000146902
VNN1	-4.890807716	5.928730734	8.23E-07	0.000151928
CIBAR2	-9.38539463	1.782005986	8.52E-07	0.000155599
MT1F	-4.975496433	5.054860735	8.69E-07	0.00015647
TPM2	4.78347626	11.15114995	8.76E-07	0.00015647
PLIN4	4.852721547	6.039330209	9.23E-07	0.00016222
SLC25A48	-6.736263548	2.5302812	9.28E-07	0.00016222
CES1	5.478237773	3.122465126	9.53E-07	0.000163133
SCG2	5.260823568	3.127930885	9.53E-07	0.000163133
LDB3	4.975670808	4.353366976	9.91E-07	0.000168036
RPS19P1	6.868762245	2.06445157	1.05E-06	0.000174664
SLITRK3	9.343540285	1.57472296	1.05E-06	0.000174664
RSPO3	4.766120598	6.646357908	1.11E-06	0.000183168
STK19	-9.295335988	1.698849641	1.13E-06	0.000183943
MUC15	-5.050002613	4.270056981	1.16E-06	0.000186415
LEFTY1	-5.427173019	3.109392309	1.34E-06	0.0002143
UPK1B	-4.902737562	4.850052205	1.37E-06	0.000216592
CAMK2A	5.080439553	3.721626006	1.41E-06	0.000220914
C2CD4A	-4.711166666	6.749496746	1.43E-06	0.00022141
TRPM8	-6.6222946	2.423276925	1.47E-06	0.000226438
CTSG	5.514037655	2.586097302	1.56E-06	0.000237448
KCNH2	4.799944909	5.029423059	1.58E-06	0.000238599
KCNN2	5.341579017	2.988190637	1.63E-06	0.000243405
B3GNT3	-5.910089442	2.639754073	1.74E-06	0.00025785
PKHD1L1	-4.629246892	8.176561802	1.75E-06	0.00025785
UCA1	-4.639252041	6.823440713	1.89E-06	0.000274407
HGD	-4.746260377	5.276453971	1.90E-06	0.000274407
SCRG1	5.290079913	2.937682706	1.98E-06	0.000282591
MSRB3	4.600870169	7.759727565	1.99E-06	0.000282591
SLC8A2	5.048728721	3.110740325	2.01E-06	0.000282591
LOC339260	5.422481164	2.496184645	2.19E-06	0.000302854
CCDC144NL-AS1	5.422481164	2.496184645	2.19E-06	0.000302854
PPP1R12B	4.555515636	9.195203716	2.26E-06	0.000310266
C7	4.547050972	7.528179511	2.46E-06	0.000335278
RERG	4.561996944	6.987169032	2.49E-06	0.000336199
FILIP1L	4.532809643	7.801311687	2.58E-06	0.000345337
DUOX2	-9.078478348	1.499722877	2.63E-06	0.000349966
ITGB1BP2	4.957631391	3.190082183	2.69E-06	0.000354742
ALDH3B2	-4.798238796	4.143174452	2.73E-06	0.000357133
KCNE4	4.530823981	6.419858487	2.88E-06	0.00037159
ISM2	6.612297277	1.810246457	2.89E-06	0.00037159
TNFAIP8L3	4.626637381	4.646470283	2.92E-06	0.000373299
KRT7	-4.663895733	4.938775269	3.00E-06	0.000380347
HOXA13	4.651711041	4.417177523	3.02E-06	0.000380347
FHL1	4.474869748	8.863577354	3.14E-06	0.000391922
HSD17B2	-4.800424017	3.778550398	3.17E-06	0.000392463
PSME2	-4.822128779	3.652520591	3.58E-06	0.000440549
C3orf70	4.505637587	5.575508776	3.84E-06	0.000469196
HBP1	-5.033342922	3.291601124	3.88E-06	0.00047092
TSPAN2	4.460820405	5.817942043	4.10E-06	0.000493127
MAP3K19	-5.690499349	2.434699049	4.20E-06	0.000502352
REEP1	4.456248668	5.737610432	4.34E-06	0.000515013
UNC5D	5.381976855	2.056930981	4.39E-06	0.000516913
SCGB2A1	-4.387767902	8.430172437	4.51E-06	0.000527965
CFAP47	-6.330045106	2.150719808	4.62E-06	0.000536936
ASPN	4.415024233	6.058579608	4.69E-06	0.000540566
BOLA2	-6.307528618	2.129835377	4.87E-06	0.000554266
BOLA2B	-6.307528618	2.129835377	4.87E-06	0.000554266
CHODL	-4.577160961	4.540499424	5.01E-06	0.00056566
PTGFR	4.411485949	5.416027549	5.38E-06	0.000603335
CHRM3	5.178466103	2.257579528	5.72E-06	0.000636939
FAM83E	-4.838956975	3.321020782	5.75E-06	0.000636939
HSPB3	5.529501436	1.649822293	5.86E-06	0.000644579
FHL5	4.765446935	2.835390994	6.19E-06	0.000676351
SCGB1D2	-4.326549962	7.008466776	6.29E-06	0.000682797
PROK1	-5.242976577	2.551501297	6.36E-06	0.000685259
RSPO1	4.351734989	5.731992562	6.40E-06	0.000685259
BRINP1	-4.518016001	4.079617812	6.44E-06	0.000685259
CP	-4.318082368	6.306104324	6.89E-06	0.000728572
WNT7A	-8.823157135	1.267413903	7.01E-06	0.000737373
FABP4	4.739997234	2.620770212	7.35E-06	0.000763131
DSCAML1	4.739997234	2.620770212	7.35E-06	0.000763131
CSRP1	4.25044311	10.55435986	7.47E-06	0.000768248
SPEG	4.263631536	7.706509724	7.49E-06	0.000768248
GSDMA	5.442173306	1.565143568	7.74E-06	0.000789144
FBL	-4.387780952	4.61965272	8.04E-06	0.000814256
ATP8A2	-4.60686413	3.45077779	8.34E-06	0.000835743
HAPLN2	4.520441404	3.293499826	8.38E-06	0.000835743
GART1	-6.1645095	1.997586394	8.45E-06	0.000835743
NPAS4	5.212255486	1.891746972	8.45E-06	0.000835743
S100A14	-4.547308719	3.541167655	8.65E-06	0.000849855
DPYSL3	4.216285468	8.489480334	8.78E-06	0.000857755
LGI3	5.419489578	1.543201322	8.94E-06	0.000868918
PTGIS	4.231894755	6.562161484	9.34E-06	0.00089705
VWDE	-8.73455009	1.187367971	9.43E-06	0.00089705
SLC44A41	-8.73455009	1.187367971	9.43E-06	0.00089705
TMPRSS4	-4.344366513	4.745637639	9.45E-06	0.00089705
LMOD1	4.191886474	8.282117128	9.71E-06	0.00091607
SYPL2	4.478027296	3.252725922	9.84E-06	0.000923318
TMEM14C1	4.395841498	3.793205639	9.91E-06	0.000924876
RAB3C	4.584957718	3.240802012	1.01E-05	0.000934511
KCNQ4	4.660833749	2.544364962	1.02E-05	0.000941869
DEFB11	-4.338850335	4.513454092	1.03E-05	0.000944803
KIF18B	-5.442255227	2.204885238	1.06E-05	0.000962767
DLGAP1-AS3	-5.442255227	2.204885238	1.06E-05	0.000962767
KRT80	-4.604374148	3.285862757	1.08E-05	0.000975408
INMT	4.326662767	4.104969258	1.10E-05	0.000984416
GZMB	-4.533603115	3.382512034	1.10E-05	0.000985267
GAST	-4.767479554	3.043123828	1.11E-05	0.000985267
LINC01541	-4.156693933	8.553042905	1.12E-05	0.000985896
SYNM	4.209222113	5.073703404	1.23E-05	0.001081272
DUOX1	-4.157730844	6.17192395	1.35E-05	0.001178134
RGL21	4.522730506	2.919791523	1.39E-05	0.001210383
TPM1	4.089907199	10.28663533	1.41E-05	0.001217174
LOC100129066	8.658051617	0.901587066	1.43E-05	0.001233004
PLXNB3	4.259849285	4.148023574	1.47E-05	0.001255919
FBXL22	4.184180677	4.996457883	1.48E-05	0.001260026
NFASC	4.113844901	5.957035175	1.53E-05	0.001296419
FAT3	4.510445983	2.757461541	1.57E-05	0.001313974
SLC46A2	-4.654001484	2.69073614	1.57E-05	0.001313974
RAB25	-4.23114444	4.412552242	1.57E-05	0.001313974
BICDL2	-4.240648211	4.152111934	1.67E-05	0.001378754
AOC3	4.068980599	7.01800285	1.67E-05	0.001378754
ADRA1D	4.342747238	3.123076689	1.68E-05	0.001379191
GEM	4.100602822	5.632456226	1.73E-05	0.00141277
EDN3	-4.121448048	5.293890232	1.79E-05	0.001458304
LIPG	-4.34513917	3.353319098	1.89E-05	0.001527695
NECTIN4	-4.381479765	3.519067931	1.90E-05	0.001536017
LAMB3	-4.177674888	4.362630523	1.94E-05	0.0015459
RBPMS2	4.08684579	5.305668753	1.95E-05	0.0015459
MTCH2	-4.95468377	2.285700231	1.95E-05	0.0015459
PLEKHG7	-4.95468377	2.285700231	1.95E-05	0.0015459
FOXA2	-4.156250017	4.40275001	1.98E-05	0.001559127
C9orf152	-4.099025036	5.241549652	2.01E-05	0.001577646
CERNA2	-4.165784116	4.351544547	2.02E-05	0.001578536
FLNC	3.994732408	8.746691886	2.08E-05	0.001615087
STX19	-5.269820023	2.046600233	2.10E-05	0.001615317
GNLY	-4.017204203	6.769323292	2.11E-05	0.001615317
PSAT1	-4.091804203	5.102183483	2.11E-05	0.001615317
GABRP	-3.98875628	8.816660534	2.14E-05	0.001630138
CCNE1	-4.923466254	2.2571153	2.15E-05	0.001630576
SFN	-4.182169377	4.238519652	2.18E-05	0.001638927
EPPIN	-4.566610069	2.610482196	2.18E-05	0.001638927
CCDC141	4.270249967	3.439250077	2.19E-05	0.001640835
NCAM1	3.994585336	7.279766532	2.20E-05	0.00164086
WWC1	-4.054252449	5.26164791	2.26E-05	0.001672632
MT1M	-4.698220114	2.432002333	2.27E-05	0.001672632
ACP3	-4.333624544	3.474678761	2.28E-05	0.001678947
OCLN	-5.232714248	2.012691925	2.35E-05	0.001717717
PRND	4.12476563	3.856192442	2.36E-05	0.001717717
TMEM184A	-4.161341447	4.21912732	2.37E-05	0.001718175
MYH14	-4.002281071	5.740557362	2.44E-05	0.001758094
NOMO3	-5.889266046	1.745133001	2.45E-05	0.001758094
RORB	-3.974010455	6.994264493	2.46E-05	0.001758094
PBK	-4.562996421	2.853835529	2.47E-05	0.001762157
RGS2	3.960402113	7.296198197	2.49E-05	0.001768823
GP2	-4.122724785	4.429185435	2.51E-05	0.001774674
EEF1A1P16	8.510339026	0.759308009	2.52E-05	0.001774674
KLF5	-3.991617113	5.812362215	2.54E-05	0.001783151
MBNL1-AS1	4.012034047	5.036371631	2.56E-05	0.001789561
FAM110C	-3.976200306	6.117514834	2.63E-05	0.001819981
GNAZ	4.112759529	4.058776483	2.63E-05	0.001819981
FZD7	3.978225908	5.565863782	2.67E-05	0.001837127
REC8	-5.194628872	1.977946273	2.79E-05	0.00191825
SINHCAF1	-8.458426184	0.939969718	2.84E-05	0.001942277
CTNNA2	-4.024675469	4.854572911	2.88E-05	0.001963589
PI15	3.917805014	7.435673029	2.91E-05	0.001971974
GRIN2A	5.086670547	1.224170819	2.98E-05	0.002010699
LBP	-4.825543819	2.167713838	3.04E-05	0.002042176
CDH1	-3.915530663	6.886595201	3.11E-05	0.00208272
OLFM4	-4.172154381	3.557452275	3.17E-05	0.00211492
FAM111B	-4.24703182	3.394603176	3.20E-05	0.002118629
LOC100507334	-8.402006703	0.889821983	3.21E-05	0.002118629
MYO7B	4.58253246	2.250797189	3.21E-05	0.002118629
SHISAL1	3.901014252	6.616583016	3.23E-05	0.002123354
VWA3B	-4.485431781	2.782483003	3.31E-05	0.002163689
GJB1	-3.97647992	4.728601036	3.33E-05	0.002169933
DCAF12L2	4.350777481	2.247399303	3.36E-05	0.002181768
ILDR1	-4.082333825	4.077092609	3.48E-05	0.002247254
SMOC2	3.855927891	9.358811501	3.50E-05	0.002254364
WIPF3	3.984300262	4.4012114	3.52E-05	0.002254364
LOC101927825	4.701976792	1.797412156	3.54E-05	0.0022635
FXYD6	3.881742052	6.133387821	3.58E-05	0.002276492
GRHL2	-3.952299534	4.706158888	3.63E-05	0.002301823
CGN	-3.998127708	4.255873402	3.65E-05	0.002303233
KCNB1	3.890359435	5.849579476	3.67E-05	0.002307287
SYNPO2	3.840697205	9.816212379	3.71E-05	0.002322112
GPR161	3.849419308	7.939688279	3.73E-05	0.002322112
DUSP2	-4.003896921	4.374201092	3.73E-05	0.002322112
RXFP1	-3.858591437	6.912065596	3.77E-05	0.002331391
COBL	-3.939981351	4.96066552	3.78E-05	0.002331391
WDR72	-4.086849251	3.581990579	3.81E-05	0.002341647
SLC34A2	-3.836746398	8.288280603	3.90E-05	0.002382045
PPP1R3C	4.009079791	3.960689287	3.92E-05	0.002382045
SCGB2A2	-4.768126169	2.11548246	3.93E-05	0.002382045
NCMAP	-4.401946136	2.460168439	3.94E-05	0.002382045
P2RX1	4.286084419	2.375314568	3.94E-05	0.002382045
APCDD1L	4.112588367	2.90406373	3.99E-05	0.002402131
SCARA5	-3.883802196	5.274154422	4.11E-05	0.002464741
ADAM29	8.388697559	0.643112879	4.12E-05	0.002464741
B3GAT1-DT	-3.979996096	4.17911252	4.16E-05	0.00247612
DNAH12	-4.020864929	3.872366653	4.20E-05	0.002493889
ADH1B	3.892650487	5.015706551	4.27E-05	0.002514654
AP1M2	-3.899008868	4.956916017	4.28E-05	0.002514654
ANGPT4	4.99759021	1.139835602	4.29E-05	0.002514654
ESRP1	-3.901640988	5.057539246	4.30E-05	0.002514654
SLC15A2	-3.836489507	6.094544027	4.35E-05	0.002533147
NRP2	3.814051964	7.008071809	4.40E-05	0.002556651
TMPRSS13	-4.234101157	2.944150825	4.49E-05	0.00259756
CFAP65	-4.295170355	2.81771685	4.64E-05	0.002675098
LINC02532	-5.712022196	1.58410141	4.68E-05	0.002679858
ERICH3	-4.004441915	3.602375822	4.68E-05	0.002679858
LINC02310	8.345759272	0.602324674	4.69E-05	0.002679858
COL4A6	3.798326294	6.877436538	4.75E-05	0.002701645
TSPAN18	3.807560741	6.323719938	4.80E-05	0.002719287
DUOXA1	-3.963366623	3.895198568	4.82E-05	0.002719287
UBL71	4.621919636	1.721062639	4.83E-05	0.002719287
ERBB4	-4.087061908	3.116057479	4.97E-05	0.002786353
TCN1	-4.135915555	3.015821903	5.01E-05	0.002801579
KCNK13	-4.010486744	3.51182381	5.09E-05	0.002837996
BEGAIN	4.601191423	1.701348089	5.15E-05	0.002852584
FRMPD2	-4.683697461	2.038942469	5.15E-05	0.002852584
GAS1	3.785254522	6.393384704	5.17E-05	0.002852584
PTGS1	-3.781459049	6.287493961	5.30E-05	0.002909206
ANKRD18A	-4.32656698	2.391768997	5.31E-05	0.002909206
SLC5A1	-3.921367681	4.242527553	5.45E-05	0.002976514
REEP2	4.131197388	2.806984317	5.71E-05	0.003111533
ZNF2511	4.698467485	1.399163859	5.90E-05	0.003201778
RPL34P16	8.255847535	0.517325212	6.13E-05	0.003317903
HMCN2	3.750540281	5.779777869	6.16E-05	0.003323786
BUB1B	-3.952708696	3.458916441	6.36E-05	0.003418084
SCNN1A	-3.732120185	6.326519311	6.47E-05	0.00346368
GRHL1	-3.915995281	3.521357621	6.49E-05	0.00346368
IDO1	-3.750438628	5.72078706	6.51E-05	0.00346368
PHYHIPL	-3.843593776	4.113413437	6.54E-05	0.003464301
C4BPA	-3.763171338	5.431561017	6.55E-05	0.003464301
ERBB3	-3.719055211	6.394479467	6.64E-05	0.003494303
C11orf87	4.132242063	2.397099149	6.65E-05	0.003494303
ANKFN1	-4.291904957	2.605604873	6.67E-05	0.003494303
SHROOM3	-3.70497361	6.85990597	6.86E-05	0.00358079
APOBEC4	-5.605302496	1.487762036	6.92E-05	0.00360082
ALPL	-3.714394849	6.200189706	6.98E-05	0.003621846
COL12A1	3.673651612	10.21291194	7.01E-05	0.003627509
AKAP14	-8.185109402	0.698404409	7.04E-05	0.003631292
LINC00261	-3.871921221	3.951623274	7.15E-05	0.003678828
SERPINA3	-4.247031173	2.31988929	7.25E-05	0.00371066
VARS11	-4.388210811	2.150416278	7.26E-05	0.00371066
EHF	-3.672594608	7.465369536	7.39E-05	0.003752052
ASRGL1	-3.682021458	6.916372176	7.42E-05	0.003752052
RIC3	3.77532592	4.092612749	7.43E-05	0.003752052
LINC01502	-3.740422353	5.086688627	7.43E-05	0.003752052
HOMER2	-3.679596337	6.84438184	7.50E-05	0.003777594
RHPN2	-3.714780089	5.669611205	7.55E-05	0.003786571
PRR15L	-3.974325961	3.26483782	7.64E-05	0.003820455
TMEM154	-3.759532173	4.648068686	7.66E-05	0.003821298
FABP3	3.736938982	4.705604762	7.84E-05	0.003896671
LINC01317	-3.687085152	6.028133438	7.94E-05	0.003925184
LINC01320	-3.687085152	6.028133438	7.94E-05	0.003925184
MUC16	-3.678191705	6.216619194	8.00E-05	0.003941701
PPM1H	-3.651703304	7.23024305	8.08E-05	0.003970046
PAX2	-3.717038199	5.065152719	8.10E-05	0.003970046
SERPINA5	-3.642645603	7.972582225	8.13E-05	0.003973801
VAT1L	3.794993311	3.602127474	8.44E-05	0.004112001
TPSAB1	3.676711835	5.058638563	8.51E-05	0.004133395
DNAJB5	3.652501742	5.735593748	8.74E-05	0.004232546
TNS1	3.611759666	9.76090417	8.87E-05	0.004283228
RERGL	3.751189466	3.860635702	8.93E-05	0.004296146
PLS1	-3.822503422	3.690383981	8.95E-05	0.004296146
DNAH5	-3.772980248	3.988835855	8.99E-05	0.004301025
SLC28A3	-3.986075398	2.879527764	9.01E-05	0.004301025
IRAG1	3.613153339	8.185363268	9.07E-05	0.004304015
FREM2	-3.676429882	5.351566794	9.07E-05	0.004304015
TRDN	8.159957681	0.427320516	9.36E-05	0.004395099
LOC100506289	8.159957681	0.427320516	9.36E-05	0.004395099
LOC158434	-8.081144463	0.607465429	9.36E-05	0.004395099
IRF6	-3.64052312	6.053778921	9.37E-05	0.004395099
ADAMTS16-DT	-4.863500152	1.678447127	9.43E-05	0.004413709
DSP	-3.609220603	7.391312838	9.49E-05	0.004428514
DTNA	3.731633944	3.842406225	9.64E-05	0.004484465
UGT2B7	-3.726911062	4.223790187	9.68E-05	0.004492476
ERMN	-3.840763842	3.542613713	9.95E-05	0.004602661
SOWAHB	-4.830765369	1.649104218	0.000101272	0.004672875
MAL2	-3.640961458	5.318963727	0.000103573	0.00476577
CLDN3	-3.609963661	6.038983594	0.000103998	0.004772109
IRS4	4.535282702	1.245750613	0.000104849	0.004787703
LAD1	-3.779334906	3.65103632	0.000104914	0.004787703
ITGB6	-4.141018489	2.224562799	0.000105558	0.004803886
FAM216B	-3.779290003	3.798428508	0.000107662	0.004886288
CTSE	-8.044755178	0.575766528	0.000108555	0.00491337
MKI67	-3.589845842	6.059761669	0.000109178	0.004928122
SCNN1B	-4.064645227	2.608250895	0.000109628	0.004935064
PTPRO	3.655239669	4.197689318	0.000110319	0.004939365
LINC01088	3.655239669	4.197689318	0.000110319	0.004939365
SPINT1	-3.586838906	6.156773914	0.000110743	0.004940364
CDS1	-3.614852185	5.154588565	0.000110936	0.004940364
SMIM22	-3.922927142	2.822422534	0.000112185	0.004982631
NWD1	-3.768487247	3.788577262	0.000113004	0.005005628
KIF20A	-3.74468438	3.835273116	0.000114259	0.005025384
ACTN2	4.506196148	1.218591859	0.000114341	0.005025384
CD36	-3.564948067	6.681998275	0.000114358	0.005025384
CYP2J2	-3.862888438	2.912523896	0.000114859	0.005034083
LINC01016	3.827637982	3.021014276	0.000116217	0.005080196
FOXJ1	-3.629167907	4.837674727	0.000117005	0.005093388
GMNC	-4.255481438	2.031231047	0.000117132	0.005093388
CRB3	-3.817525254	3.233065879	0.000120052	0.005206727
FOXM1	-3.745607757	3.366377589	0.000123219	0.0053101
HIF3A	3.558272552	5.930739004	0.000124662	0.0053101
ELF3	-3.573309851	5.3434842	0.00012483	0.0053101
PLPPR5	-5.428781674	1.329488942	0.000124843	0.0053101
ABCA12	-5.428781674	1.329488942	0.000124843	0.0053101
SLC9A2	-4.455389261	1.833605897	0.000125192	0.0053101
ST14	-3.557614885	5.950543428	0.000125324	0.0053101
MS4A8	-3.627564615	4.527165186	0.000125484	0.0053101
C6orf132	-3.726594244	3.603094149	0.000125801	0.0053101
HAL	-3.779390961	3.486777235	0.000125879	0.0053101
RNF157-AS1	-4.780226945	1.603900829	0.000125951	0.0053101
AOC1	-4.084940126	2.174366707	0.00012852	0.005389908
MOGAT1	-4.084940126	2.174366707	0.00012852	0.005389908
ENOX1	3.695678938	3.715857513	0.000128818	0.005389908
PDLIM7	3.513027061	8.482648768	0.000130224	0.005435048
NEURL1	3.69028773	3.710845006	0.000130969	0.005452467
LSP11	3.718513603	3.290133963	0.000134516	0.005563312
CLDN4	-3.515537996	7.128529629	0.000134896	0.005563312
MPZL2	-3.514329109	7.309193895	0.000134921	0.005563312
FOXP2	3.78808543	2.897000814	0.000135179	0.005563312
BCHE	3.564465045	4.73214936	0.000135307	0.005563312
RIBC2	-4.762979576	1.588501836	0.000135681	0.005564916
PRSS8	-3.585197596	4.916064864	0.000136424	0.005570194
PPP1R10	-5.407765544	1.310738207	0.00013648	0.005570194
STAR	-4.204019271	1.985256171	0.000138542	0.005640499
LYPD3	-3.809044755	3.114763927	0.000141343	0.005740472
DMD	3.502364821	6.608931071	0.000141864	0.005742454
KNL1	-3.743111747	3.453862552	0.000142083	0.005742454
SLITRK6	-3.66027725	3.823759178	0.000145604	0.005870442
ST6GALNAC1	-3.517227398	6.006029387	0.000147202	0.005920527
SLC30A8	5.557020873	0.789522852	0.000147935	0.005935611
ATP6V1C2	-3.516867388	5.769902469	0.000148669	0.005950702
STOML3	-5.386438736	1.291731033	0.000149393	0.005965306
PAX8	-3.490590702	6.813889336	0.000151283	0.00601557
HSPB8	3.494265344	6.418550028	0.000151376	0.00601557
NEGR1	3.649835373	3.624397203	0.000152127	0.006030968
TRIM9	3.677094706	3.040702887	0.000152825	0.006041269
CXCL14	-3.477753442	7.67930547	0.000153114	0.006041269
ACSL5	-3.470976571	8.357833122	0.000153708	0.006050329
LGR6	4.300514941	1.418165562	0.000157876	0.0061851
KCNT2	4.300514941	1.418165562	0.000157876	0.0061851
MISP	-4.380736232	1.767008847	0.000162279	0.006333412
DLGAP1	-3.534326795	4.78168686	0.000162424	0.006333412
TACR1	4.134304001	1.825736004	0.000164621	0.006395781
PHLDB2	3.467650047	6.199519586	0.000164794	0.006395781
LOC101927377	-4.993773826	0.945727089	0.000166	0.006427575
CA8	-3.525428589	4.647263133	0.000170343	0.006572618
OPCML	4.274567305	1.393996783	0.000170538	0.006572618
MAS1	7.946639704	0.229715185	0.000172911	0.006587664
KSR2	-7.929733171	0.476034929	0.000172911	0.006587664
ABCA13	-7.929733171	0.476034929	0.000172911	0.006587664
SLC9A4	-7.929733171	0.476034929	0.000172911	0.006587664
LOC107985323	-7.929733171	0.476034929	0.000172911	0.006587664
GAL	-4.002577696	2.100940654	0.000174751	0.006642545
PRUNE2	3.435850817	7.207456071	0.000177594	0.006730234
MRGPRF	3.448688674	6.446519842	0.000177868	0.006730234
MS4A2	3.555766836	4.036891045	0.00017967	0.006769329
SRGAP3-AS2	-5.342815362	1.252918218	0.000179717	0.006769329
ANKS1B	3.547052298	4.028850488	0.000184507	0.006921518
MFSD4A	-3.467126529	5.548447351	0.000184765	0.006921518
HOOK1	-3.49334479	4.96800206	0.000185899	0.006921518
DLK1	5.477076591	0.714747553	0.000186674	0.006921518
CCDC198	-4.965288304	0.920935757	0.000186674	0.006921518
CHST9	-4.965288304	0.920935757	0.000186674	0.006921518
IL17B	4.573352488	0.745876732	0.000186674	0.006921518
FGL1	-3.694500901	3.122012981	0.000187504	0.006936824
RORC	-3.545559836	4.20232898	0.000188312	0.006951233
SGK1	-3.412702707	8.100992619	0.000191709	0.007060914
MOCOS	-3.491108247	4.61610274	0.000193148	0.007098181
CSDC2	3.440008933	5.315228058	0.000195997	0.007162014
RIPK4	-3.628364325	3.434548646	0.000196737	0.007162014
CAPN8	-5.320498845	1.23309721	0.000197524	0.007162014
C1orf158	-5.297831691	1.212988993	0.000197524	0.007162014
KCTD19	4.351257603	1.074959546	0.000197524	0.007162014
MIR1-1HG	4.351257603	1.074959546	0.000197524	0.007162014
IL20RA	-3.420086139	6.532798638	0.000197903	0.007162014
C15orf48	-4.318101441	1.711349708	0.000198579	0.007170871
TFPI2	-3.439138578	5.683857714	0.000200357	0.007219383
LOC105375095	-7.847619016	0.405284416	0.000203569	0.007319223
C1orf116	-4.095237186	1.888523384	0.000208764	0.007489808
TRH	-3.41225834	6.145791146	0.000211196	0.007560726
CYFIP11	3.600979533	3.306432694	0.000211869	0.007568519
ARMC3	-3.536000662	3.945855061	0.000214697	0.007653086
DRC7	-4.617033187	1.458775177	0.000216204	0.0076903
RIPOR2	3.385589718	6.891118103	0.000216976	0.007701264
STC1	-3.383109766	7.013361982	0.000219287	0.007766684
CAMSAP3	-3.458154703	4.447839793	0.000220404	0.007789638
PTGES3L	4.054246845	1.750983842	0.000221854	0.007824239
SPAG17	-3.546024427	3.720428032	0.000222428	0.007827879
KLK1	-3.719953871	2.914757371	0.000227328	0.007983377
ABCF1	-4.26927365	1.668100169	0.000228024	0.007989541
C1QL1	3.992737058	1.910150528	0.000228465	0.007989541
ARG2	-3.455902652	4.516666842	0.00023118	0.008067504
AGR2	-3.398636561	5.568860786	0.000234264	0.008157989
ETNPPL	-4.906572312	0.869975211	0.000237677	0.008227317
FAM95C	-4.906572312	0.869975211	0.000237677	0.008227317
C2CD4B	-3.388611984	5.527267068	0.000238129	0.008227317
FILIP1	3.428759421	4.562914957	0.000239114	0.008227317
KYNU	-3.563501972	3.2024488	0.000239701	0.008227317
CLEC4OP	7.887989656	0.176070383	0.000240716	0.008227317
KIF15	-7.80474008	0.368493364	0.000240716	0.008227317
PLA2G4E	-7.80474008	0.368493364	0.000240716	0.008227317
EPCAM	-3.355522751	7.244646964	0.000240737	0.008227317
ATP2C2	-3.706352951	2.902564044	0.000241208	0.008227317
E2F7	-3.770966906	2.525733979	0.000242537	0.008255711
SERINC2	-3.355517529	6.523307572	0.000248511	0.008424651
DNAH3	-3.699504103	2.896427889	0.000248515	0.008424651
MMP26	-3.371224556	5.873007594	0.00025194	0.008523378
F2RL1	-3.44470088	4.199438277	0.000253636	0.008563297
ROPN1L	-3.752949678	2.509683735	0.000262174	0.008833625
ELAPOR1	-3.326224227	8.085292776	0.000263535	0.008861482
MGST1	-3.350887063	5.977110224	0.00026792	0.008982625
CTAGE9	-4.876293174	0.843770778	0.000269148	0.008982625
SMIM31	-4.876293174	0.843770778	0.000269148	0.008982625
TEX15	3.378367453	4.561253685	0.00026966	0.008982625
C1orf210	-3.876108936	1.988905643	0.000269841	0.008982625
HNF1B1	-3.91541722	2.266642735	0.000272154	0.009041487
MSX2	-3.39139686	4.652157866	0.000273932	0.009082395
SLC26A2	-3.313577802	8.257427586	0.00027477	0.009089366
HOXB6	-3.393927198	4.528230323	0.000275236	0.009089366
OSR1	3.446971773	3.623658335	0.000277999	0.00916239
LRG1	-3.465635576	3.882437254	0.000279763	0.009202249
SCNN1G	-3.664763508	2.865342832	0.000280424	0.009205791
MIR200CHG	-4.218735226	1.623467511	0.000282223	0.009246569
ARHGAP6	3.338936158	5.222884999	0.000283453	0.009253979
ASPM	-3.424345027	4.137674766	0.000283564	0.009253979
KIF19	-4.007905204	1.811321004	0.000284665	0.009271694
FAM83B	-3.862830257	1.977193891	0.000285518	0.009277626
CDC42EP5	-7.76054758	0.330688772	0.000285964	0.009277626
NECAB1	3.3732722	4.489439295	0.000291608	0.009442307
C20orf85	-3.471246101	3.653195796	0.000293014	0.009469353
PIGR	-3.299839313	7.574683705	0.000293745	0.009474566
TGFB1I1	3.290265058	7.628067202	0.000298769	0.009617927
NCS1	3.298574328	6.590143356	0.000300999	0.009670986
DEPDC1B	-3.849428224	1.965383447	0.00030226	0.009692743
EPS8L3	-4.813759021	0.789817659	0.000305554	0.009741959
BRINP2	-4.813759021	0.789817659	0.000305554	0.009741959
ACAP1	4.44446147	0.62911909	0.000305554	0.009741959
DNAAF1	-3.380373567	4.548619272	0.000307239	0.009776896
PRR15	-3.310829221	5.8808956	0.00031209	0.009912303
LARGE2	-3.358876447	4.592326528	0.000316842	0.010044004
FOLR1	-3.835900523	1.95347261	0.000320149	0.010129526
HYOU11	-3.46343706	3.581133421	0.000322398	0.01015495
BMPR1B-DT	-3.977578884	1.78461001	0.000323678	0.01015495
TPSB2	3.30475585	5.450501909	0.000323867	0.01015495
B4GALNT2	-5.153798262	1.085800163	0.00032401	0.01015495
C11orf97	-5.153798262	1.085800163	0.00032401	0.01015495
DCAF11	-3.510431768	3.059633706	0.000325858	0.010193662
TMEM200B	3.278756815	5.684449389	0.000336053	0.010492815
SPDEF	-3.28198308	5.891123537	0.000338372	0.010528986
SIAH3	-3.759591154	2.335205705	0.000338479	0.010528986
SERPINI2	-7.714958487	0.291812813	0.000341383	0.010579693
CLDN7	-7.714958487	0.291812813	0.000341383	0.010579693
PLP1	3.660983997	2.107628474	0.000344607	0.010627312
HACD1	3.333798978	4.090660479	0.000345534	0.010627312
SGPP2	-3.306521791	5.122074948	0.000347202	0.010627312
LINC01778	5.302529382	0.553220318	0.000347793	0.010627312
LYPLAL1-DT	5.302529382	0.553220318	0.000347793	0.010627312
OR2A4	-4.781445206	0.762027088	0.000347793	0.010627312
GATA5	3.530078506	2.56583107	0.000348038	0.010627312
SIX2	3.530078506	2.56583107	0.000348038	0.010627312
LPP	3.23953276	9.916586219	0.000351215	0.010702734
CBLN2	-4.148472978	1.561643949	0.000351919	0.010702734
COMP	-3.362713153	4.082335248	0.000352441	0.010702734
HSD17B6	3.329969477	4.116335271	0.000356326	0.01080096
LCN2	-4.475970293	1.334411501	0.000357582	0.0108193
SULT2B1	-5.12833	1.063418138	0.000359459	0.010834761
SCUBE1	-3.592667187	2.80105177	0.000359623	0.010834761
BAG2	3.24621402	6.790427468	0.000360525	0.010834761
HSF11	-3.547930068	2.63107745	0.000360702	0.010834761
BSPRY	-3.439517288	3.344808642	0.000363295	0.010892958
EXPH5	-3.338738385	4.376128279	0.000365304	0.010913156
SMTN	3.229362678	9.013552653	0.000365598	0.010913156
RAB11FIP4	-3.302802999	4.716026363	0.00036594	0.010913156
DRC1	-3.459695992	3.283346289	0.000368243	0.01096215
HOXB8	-3.321899432	4.288454356	0.000373114	0.011087294
ENKUR	-3.539525094	2.623644746	0.000373903	0.011090898
SLC52A3	-3.365832141	3.994183847	0.000378094	0.011178997
SEL1L2	3.962988152	1.413047604	0.000379448	0.011178997
TMEM101	-3.223192465	8.286943325	0.000380306	0.011178997
GRAMD1C	-3.265277394	5.241489828	0.000381073	0.011178997
SLAIN1	-3.326484006	4.365136626	0.000381176	0.011178997
MYLK3	-3.415868751	3.538595436	0.000381584	0.011178997
SNCG	3.357204518	3.497257351	0.000381584	0.011178997
GJC1	3.228111001	7.014810597	0.00038491	0.011256582
SYT9	3.493583969	2.53242244	0.000387667	0.011317273
GTSE1	-3.487734099	2.93726807	0.000390656	0.011384531
HOXB5	-3.304674084	4.41467789	0.000391496	0.011389025
ITGB8	-3.217160139	7.959508582	0.000392192	0.011389326
USH1G	5.255380983	0.510025697	0.000396951	0.011488583
RBM47	-3.238786528	5.740559108	0.000396993	0.011488583
EN2	-3.519081781	2.855026772	0.000399144	0.011520461
ALOX12B	-5.102404049	1.040668011	0.000399481	0.011520461
PLCH1	-3.337702371	4.015200175	0.00040084	0.011533602
FRZB	3.262543306	4.966465346	0.000401585	0.011533602
KLHL31	-3.514012317	2.601109267	0.00040202	0.011533602
MEF2C-AS1	3.836832639	1.765686122	0.000405112	0.011602267
LINC02613	3.936565273	1.388823935	0.000409502	0.011691046
KDF1	-3.620105565	2.391913295	0.000409619	0.011691046
SNTN	-3.422380295	3.250120635	0.000412976	0.01176116
SLC15A1	-3.242815139	5.491025877	0.000413492	0.01176116
SPINT1-AS1	-3.898851085	1.71550886	0.000421881	0.01197927
RAB9B	3.317363893	3.415246825	0.000427144	0.012107988
MYBL2	-3.384760447	3.510850518	0.000428048	0.01211296
CES3	-3.539966533	2.754247807	0.000436265	0.012324478
LINC00511	-4.093435391	1.513405967	0.000442347	0.012453952
LINC00673	-4.093435391	1.513405967	0.000442347	0.012453952
LINC00540	-5.076003656	1.01753731	0.000444759	0.012500652
CHST6	-3.400615529	3.230780523	0.000453331	0.012705631
PDE6A	-4.714561688	0.704703241	0.000454346	0.012705631
MFSD6L	-4.714561688	0.704703241	0.000454346	0.012705631
KCNC3	-3.204988423	5.630669555	0.00045551	0.012716757
CDC6	-3.389608764	3.221011022	0.000464122	0.012922039
NPM2	3.573705816	2.163062805	0.000464419	0.012922039
FOXQ1	-4.41102011	1.277503404	0.000467231	0.012978561
CCDC80	3.157592756	9.680577004	0.000472173	0.013093944
FLNA	3.155203938	12.14775533	0.000474542	0.013137701
TMEM92	-3.468238592	2.809984222	0.000480563	0.013282256
TSPAN1	-3.181054789	5.958499417	0.000482177	0.013304727
GPR17	3.557782175	2.148509293	0.000486527	0.013395537
TGFBR3L	3.580323083	1.884667612	0.000487081	0.013395537
GDF6	7.626172836	-0.059401515	0.0004943	0.013482464
LSMEM2	7.626172836	-0.059401515	0.0004943	0.013482464
BARX2	-7.568852617	0.168098497	0.0004943	0.013482464
CTAGE4	-7.568852617	0.168098497	0.0004943	0.013482464
VCAN-AS1	-7.568852617	0.168098497	0.0004943	0.013482464
TJP3	-3.241751098	4.216863642	0.000497819	0.013556181
APOL4	-3.183831852	5.527537786	0.000500783	0.013614584
DLX5	-3.16784751	5.847038658	0.000507072	0.013763025
DSC2	-3.222402752	4.374506596	0.000508351	0.013775232
CFAP77	-4.366036439	1.238224385	0.000512118	0.013854699
MEOX2	3.584832459	1.722849388	0.000517304	0.013972258
RASAL1	-3.832621488	1.657653395	0.000518533	0.013982701
DRGX	-4.644426064	0.644885187	0.000521585	0.01402141
DMRTA1	-3.443686587	2.53919607	0.000521656	0.01402141
AKR1C2	3.408417658	2.356205012	0.000525556	0.014103411
MGP	3.130314633	8.19938376	0.000527863	0.014134082
PAQR4	-3.438360059	2.783587902	0.000528401	0.014134082
CCDC9B	3.173932664	5.032367422	0.00053212	0.014200901
SLC37A2	-3.238312659	4.014696294	0.000532609	0.014200901
CYS1	3.223937005	3.835696909	0.000541625	0.014418168
LINC00958	-3.430792729	2.776911242	0.000545556	0.014476399
SCN4B	3.395829003	2.704554287	0.000545556	0.014476399
CENPF	-3.145371097	5.792137013	0.000562578	0.014904278
RIMS3	3.244437495	3.39493443	0.00056438	0.014928211
RASGRF1	-3.333278951	3.17113126	0.00057587	0.015207919
PTPN3	-3.135078486	5.51257954	0.00058417	0.015402605
POLQ	-3.407194955	2.507190722	0.000585236	0.015406255
HAP1	-3.144129053	5.133083865	0.000587306	0.015431321
CLGN	-3.596275543	2.191154821	0.000588046	0.015431321
DCDC2	-3.148266026	4.850807499	0.000594799	0.015537797
LGI4	3.151845321	4.481580465	0.000594906	0.015537797
ESRP2	-3.194249911	4.282046141	0.000596473	0.015537797
MMP111	-3.236375074	3.730788662	0.000596633	0.015537797
LOC105369203	3.179530502	4.358838242	0.00059711	0.015537797
TMC5	-3.235695819	3.878187432	0.000597715	0.015537797
LRRC18	-7.516666592	0.124247442	0.00059992	0.015564872
LINC01612	-4.608036779	0.613970351	0.000600631	0.015564872
CASP4LP	3.481104111	2.202415195	0.000605009	0.015653899
NUP210	-3.130877186	5.522923437	0.000609835	0.015741276
LINC02669	-3.444886805	2.67022781	0.000610281	0.015741276
GABRA2	-3.263021889	3.46774964	0.000618178	0.015920252
GALNT3	-3.144206957	4.976749678	0.000620852	0.01596436
GATA6-AS1	3.70774592	1.647364834	0.00062539	0.016056196
CSPG4	3.095838963	6.076267546	0.00063375	0.016245704
CAVIN1	3.073320365	9.613219952	0.000637786	0.016323974
TUBA4B	-3.780874451	1.612629057	0.000641766	0.016325241
PAK5	-3.763204593	1.597291514	0.000641766	0.016325241
ADGB	-3.763204593	1.597291514	0.000641766	0.016325241
LINC00578	3.758331338	1.478499241	0.000641766	0.016325241
TMPRSS2	-3.231260154	3.673337768	0.000643788	0.016331579
PIPOX	3.351215903	2.495279933	0.000643982	0.016331579
TRPM3	3.204762037	3.313383934	0.000645616	0.016348067
SORD	-3.097464711	5.784192879	0.000649597	0.016423825
RASSF6	-3.42010447	2.648419357	0.000654085	0.016512161
SPINT2	-3.097927688	5.535034861	0.000664564	0.016751255
PLA2G2A	-3.276025183	2.947625449	0.000666011	0.016762292
DEPP1	-3.073126183	6.88901149	0.000669382	0.016806458
PAGE4	3.086940208	5.511593923	0.00066979	0.016806458
CRYAB	3.073129619	6.789362014	0.000672073	0.016838311
DNAH11	-3.217727325	3.489828059	0.000673997	0.016860707
LRRC1	-3.091947746	5.543274218	0.000674997	0.016860707
LDLRAD2	3.337608022	2.390672615	0.000684486	0.017072058
KIF14	-3.403343204	2.633691221	0.000701568	0.017471889
NPY1R	3.138575422	3.943293066	0.000705377	0.017540441
CPM	-3.048318656	8.035238018	0.000710203	0.017630955
IQGAP3	-3.224512861	3.229635021	0.00071114	0.017630955
CFAP52	-3.316248874	2.785991484	0.000714961	0.017685219
LOC105371267	-3.294229679	3.052752346	0.000715458	0.017685219
LRRC74B	-3.935494703	1.375936033	0.000717575	0.017711197
UCP2	-3.083613844	5.480847656	0.000721328	0.017777419
ECH11	3.433850951	2.15951314	0.000725299	0.017831775
KCNG1	3.046721573	7.152689239	0.000725681	0.017831775
HMOX21	3.460198802	1.77591023	0.000728508	0.017853206
FRMD7	7.552556542	-0.124346171	0.000732646	0.017853206
LRRC52	-7.462521788	0.078945932	0.000732646	0.017853206
MAB21L3	-7.462521788	0.078945932	0.000732646	0.017853206
ZBED2	-7.462521788	0.078945932	0.000732646	0.017853206
CPA3	3.09196951	4.797363733	0.000733001	0.017853206
MELK	-3.287947474	3.047225479	0.000734566	0.017865125
CEACAM1	-3.061616311	6.023107168	0.000736864	0.017894813
RTN4RL1	3.706894514	1.431818	0.000742826	0.018008684
PRRG4	-3.097278441	4.559873127	0.000743721	0.018008684
HYDIN	-3.136544735	3.924591753	0.000754767	0.018249545
STK26	3.044358907	6.061978236	0.00075666	0.01825564
ADGRG2	-3.050411713	5.904721975	0.000757217	0.01825564
SIX4	-3.118503156	4.107579256	0.000763013	0.018368712
DLGAP5	-3.213233192	3.358955915	0.00076967	0.01850215
PDE1C	3.766979389	1.234703024	0.000780726	0.018740802
TMEM45B	-3.254953979	2.834146211	0.000789455	0.018922993
C2orf50	-3.708858178	1.550237595	0.000800201	0.019115111
INAVA	-3.708858178	1.550237595	0.000800201	0.019115111
TRIM63	5.049680144	0.323954379	0.000804374	0.019115111
KCTD16	5.049680144	0.323954379	0.000804374	0.019115111
LOC101927020	-4.532383214	0.549970629	0.000804374	0.019115111
LOC101927661	4.145956042	0.365001998	0.000804374	0.019115111
HIGD1B	3.285984528	2.436392115	0.000806647	0.019141732
TPH1	3.449695764	1.601067239	0.000812836	0.019261092
CDC20B	-3.22083482	2.899302146	0.000815256	0.019280759
GRB7	-3.07820974	4.515981424	0.000815988	0.019280759
SNCA	3.137045484	3.298285329	0.00082046	0.019319353
SAPCD2	-3.176476998	3.391480891	0.000820805	0.019319353
PRSS12	-3.161355384	3.440218514	0.00082111	0.019319353
WFDC8	-4.247029463	1.134857604	0.000827393	0.01941219
SH2D1B	-4.247029463	1.134857604	0.000827393	0.01941219
LY6E	-3.073871626	4.398647569	0.000832249	0.019498562
RRM2	-3.082779834	4.435736056	0.000857338	0.020058094
PPFIA1	-3.690278043	1.534192353	0.000862769	0.020128447
LOC100128770	-3.690278043	1.534192353	0.000862769	0.020128447
COL17A1	-3.161040248	3.556468499	0.000868462	0.020226145
WDR38	-3.534713337	1.691092474	0.000869392	0.020226145
BNC2	2.993678926	6.851177363	0.000873463	0.020279958
POU5F1B	-3.406216507	2.204511185	0.000874147	0.020279958
VCAN	-2.981975417	9.415631289	0.000881755	0.02042475
PCA3	3.937329171	0.701128405	0.000882847	0.02042475
PAQR5	-3.113287025	3.81615028	0.000888368	0.020523892
CTXN1	2.994093488	6.346808495	0.000890733	0.020549955
HJURP	-3.217701507	2.801616718	0.000893411	0.020583156
STYK1	-3.254237348	2.731749294	0.00089616	0.020607788
HLA-DRB3	7.474980896	-0.19214044	0.000900684	0.020607788
VIPR1	-7.406265406	0.032094309	0.000900684	0.020607788
CHIA	-7.406265406	0.032094309	0.000900684	0.020607788
FXYD4	-7.406265406	0.032094309	0.000900684	0.020607788
RHEX	-3.011483871	5.330277017	0.000906691	0.02071241
HK2	-3.030989371	5.051108556	0.00090775	0.02071241
SLC7A11	-3.338496196	2.304446078	0.000912824	0.020799618
C8orf34	-4.196534749	1.091246373	0.000914836	0.020816896
TMC1	-3.56401383	1.957182662	0.000924518	0.020966123
ZNF750	-3.550227589	1.945191627	0.000924518	0.020966123
ATRNL1	3.017497273	4.566646065	0.00092518	0.020966123
LINC014801	-3.65238412	1.501535124	0.000931068	0.021068235
IRX3	-3.029919408	4.700105428	0.000932223	0.021068235
ROS1	-4.493014772	0.516815452	0.000935753	0.021119277
CXCL12	2.965964703	8.197237484	0.000943105	0.021256325
CFTR	-3.068436579	4.13589369	0.000953151	0.021453636
NOG	-3.18837392	3.043754632	0.000956457	0.02149893
LNC-LBCS	-3.382974516	2.184320279	0.000961672	0.021586937
CBLC	-3.270460382	2.636302319	0.000963972	0.021609371
KRT18	-2.970541194	6.489006328	0.000971791	0.021755279
ADAMTS9-AS1	3.023969932	4.445209651	0.000979886	0.021906986
SULT1C2P1	-3.203687363	2.973346361	0.000988959	0.022080094
NYAP1	3.56596379	1.51890601	0.000996744	0.022187162
RGS13	3.893073625	0.662132509	0.000997265	0.022187162
CDC20	-3.140602873	3.295216825	0.000997761	0.022187162
USP43	-3.090606367	3.437654046	0.001000626	0.022221122
STXBP6	-3.013489282	4.662137125	0.001007828	0.022261285
CKAP2L	-3.298467958	2.541944211	0.001008065	0.022261285
PKP3	-3.041705194	4.14727956	0.001010072	0.022261285
KCNAB1	2.976232765	5.037936846	0.001010891	0.022261285
CA9	3.674073416	1.15132822	0.001012527	0.022261285
KIF4A	-3.115754563	3.338267433	0.001013136	0.022261285
GGT6	-4.170608797	1.068913436	0.001013156	0.022261285
LOC112267895	-4.170608797	1.068913436	0.001013156	0.022261285
ALKAL2	-3.150896567	3.236358297	0.001027528	0.022547251
KIAA1210	-3.007056683	4.558469509	0.00103176	0.02261025
CDH3	3.102141393	2.968151545	0.001035819	0.022669293
SOX17	-2.944481899	7.151384925	0.001039452	0.022692836
DNAJC22	-3.041699888	4.112395115	0.001039627	0.022692836
LDLRAD1	-3.289374256	2.534022502	0.001046488	0.022812244
ANLN	-3.02995556	4.136965286	0.001047844	0.022812244
KRT8	-2.937391112	7.43021679	0.0010563	0.022966239
HPN	-3.048503854	3.930029717	0.00107162	0.02324071
DEPDC1	-3.236139167	2.606420613	0.001071723	0.02324071
MACC1	-3.230495843	2.353430185	0.001075433	0.0232692
TOP2A	-2.944177116	6.225877997	0.001075838	0.0232692
GSTA3	-4.410900617	0.447998642	0.001092649	0.023578196
RAB3B	-3.143215106	3.004343846	0.001092963	0.023578196
RASGRP2	2.980334836	4.480472743	0.001099352	0.023685267
FXYD2	3.641725906	1.122486932	0.00110686	0.023778508
TAF151	-3.007024812	4.1509088	0.001108225	0.023778508
RFLNA	3.118080874	2.532076153	0.00111069	0.023778508
ZNF664-RFLNA	3.118080874	2.532076153	0.00111069	0.023778508
KCNJ4	7.392995673	-0.263043927	0.001115132	0.023778508
ENTPD8	-7.347726042	-0.016417677	0.001115132	0.023778508
LINC01267	-7.347726042	-0.016417677	0.001115132	0.023778508
MIR2117HG	-7.347726042	-0.016417677	0.001115132	0.023778508
C2orf88	-2.923076462	7.036420126	0.001118795	0.023826023
CELSR1	-2.923285053	6.713595517	0.001126614	0.023955697
CRHBP	3.847417434	0.622119828	0.00112921	0.023955697
CSMD3	3.847417434	0.622119828	0.00112921	0.023955697
AGR3	-3.156192134	2.931911739	0.001137452	0.024099762
INHBA	3.001380152	3.849351777	0.00114252	0.02417631
MCM10	-3.27248174	2.247253	0.001144039	0.02417765
SINHCAF	3.352017021	1.514029611	0.001146185	0.024192217
IRF4	3.119801	2.807682384	0.001153476	0.024315225
LLGL2	-2.936519678	5.618647139	0.001158119	0.024382154
GALNT16	3.007037678	3.673806733	0.001170913	0.024564237
DDIAS	-3.111292635	2.803997747	0.001171204	0.024564237
PCGF2	3.108466755	2.733744513	0.001171204	0.024564237
DGAT11	-3.593609015	1.451062386	0.001176763	0.024649698
TMEM30B	-2.942394664	5.177250248	0.001179011	0.024665693
E2F8	-3.249788156	2.227659171	0.00119805	0.025032465
PRRG2	-3.198821388	2.326087495	0.001223496	0.025532027
CALD1	2.886092697	10.64373405	0.001225446	0.02554064
ANGPTL1	2.904402672	5.867068248	0.001237314	0.02574568
EPB41L4B	-3.014315764	3.729436508	0.001238384	0.02574568
DACT3	2.900841675	6.049231974	0.001246904	0.025890402
IGSF10	-3.026508528	3.381774171	0.001252385	0.025971747
TEKT1	-3.03696848	3.502691954	0.001254955	0.025992591
NKD1	2.909356511	5.547687466	0.001262706	0.026112313
PLEKHH1	-2.917935683	5.107411365	0.001263879	0.026112313
AZGP1	-3.224060941	2.477288322	0.001265966	0.02612293
FAM180A	3.306110474	1.638166251	0.001272992	0.026235328
S100A1	-3.573472886	1.433821724	0.001274794	0.026239903
PDGFA	2.905954473	5.433258449	0.001276419	0.026240827
TNS4	-4.368021681	0.412249468	0.001280849	0.026266888
PRRT1B	-4.368021681	0.412249468	0.001280849	0.026266888
MCAM	2.879181654	7.668697821	0.001283773	0.026294387
GAS2L2	-3.449848905	1.858245373	0.001307232	0.026741913
PRSS16	-3.114199144	2.895405896	0.001312346	0.026813503
ZNF888	-2.885187925	6.070622039	0.001318033	0.026896612
KLHL30	3.489480308	1.450316475	0.001322163	0.026947798
TEX101	-3.758113179	1.2233266	0.00132779	0.027029313
TACR2	3.143979456	2.477719986	0.001331909	0.027079967
IL5RA	-3.130252465	2.624070327	0.001346157	0.027336211
LAMC3	-2.882625906	5.920948045	0.00135744	0.027489644
CAMK1G	3.282690251	1.617415731	0.001358678	0.027489644
ITIH3	3.282690251	1.617415731	0.001358678	0.027489644
MAMDC2	2.875870395	5.666960665	0.001367775	0.027640035
KLHDC7A	-4.061978575	0.975782582	0.001390333	0.027908782
RPL7P3	7.306069196	-0.337353744	0.001391155	0.027908782
GACAT2	-7.286710534	-0.066712417	0.001391155	0.027908782
DNAAF6	-7.223000121	-0.118926288	0.001391155	0.027908782
FAM83H	-7.223000121	-0.118926288	0.001391155	0.027908782
MYOCOS	-7.223000121	-0.118926288	0.001391155	0.027908782
RASL11A	3.030789886	3.1105555	0.001394827	0.027948706
DTX1	-2.911510777	4.396710504	0.001409881	0.028182343
RASEF	-2.911510777	4.396710504	0.001409881	0.028182343
EDN2	3.274157319	1.445287861	0.001421769	0.028343611
PDZD4	2.893394216	4.782359351	0.001421832	0.028343611
CDH13	2.856175939	6.358396939	0.001423067	0.028343611
FAM83F	-3.146584471	2.528825107	0.001434383	0.028534782
ANKRD66	-3.734324732	1.20301048	0.001457173	0.028950441
TPSD1	3.75152758	0.538826747	0.001458763	0.028950441
SFRP5	-2.978099756	3.504276373	0.001467741	0.029093851
KMO	-2.902769131	4.248730424	0.001489271	0.029485433
MUC1	-2.844544969	6.526275702	0.001493175	0.02952754
EML5	-3.511321226	1.380774649	0.001500646	0.029630425
CT69	-4.323829181	0.375542201	0.001507645	0.029630425
LOC101927189	-4.323829181	0.375542201	0.001507645	0.029630425
GLP2R	3.969811636	0.213760225	0.001507645	0.029630425
KLF17	3.969811636	0.213760225	0.001507645	0.029630425
ZFHX4	3.040881782	2.673715185	0.001509081	0.029630425
MFSD2A	-2.852052375	5.847795224	0.00151353	0.029682692
MEIS2	2.84084641	6.250878961	0.001522344	0.029820345
ENTPD3	-2.87570336	4.858908178	0.001528528	0.029906219
CWC25	-3.165623844	2.426771855	0.001540453	0.030104074
BIRC5	-2.964702009	3.328169802	0.001546724	0.030191117
AADACP1	-4.033493053	0.951482843	0.001550588	0.030231008
STEAP3	-2.870775527	4.694078771	0.001557953	0.030338997
PROM1	-2.900671209	4.304701348	0.001560454	0.030352113
BRSK2	3.224509636	1.713980484	0.00156584	0.030385717
CEBPA-DT	3.224509636	1.713980484	0.00156584	0.030385717
BTBD11	-2.996701637	3.031187918	0.001571627	0.030462418
AGTR2	2.926861602	3.359105209	0.001582348	0.030634483
RAP1GAP	-2.9396692	3.521851983	0.001584835	0.030646908
C1orf194	-3.110790164	2.250460157	0.001596433	0.03083529
MROCKI	3.540089819	1.032529382	0.001601365	0.030894626
TTK	-2.983654237	3.019933346	0.001613732	0.031018711
HMMR	-3.001048497	3.173767383	0.001614491	0.031018711
DTL	-2.948827604	3.314446994	0.00161479	0.031018711
IHH	-2.818984751	6.643542878	0.001615266	0.031018711
PRKX	-2.811706729	6.831130541	0.001644163	0.031537164
LEFTY2	2.862447848	4.244212824	0.001648377	0.031558716
SELP	2.952917429	3.304181115	0.001649086	0.031558716
CLSPN	-3.01125541	3.114860512	0.001654643	0.031592441
ZWINT	-2.891339932	4.050042814	0.001655365	0.031592441
CST1	-2.977086019	3.014272372	0.001657147	0.031592441
CAPSL	-3.001010797	2.960100549	0.001658456	0.031592441
HNF1B	-3.389189564	1.806018301	0.001664863	0.03167817
ANKRD22	-3.208867392	2.034205701	0.001670126	0.031717698
DNAI2	-3.155266225	2.146427163	0.001670759	0.031717698
SPARCL1	2.794124825	11.45071346	0.001678186	0.031822306
TPX2	-2.867823745	4.331708686	0.00168177	0.031853917
DSTN	2.792338097	9.825991027	0.00169214	0.032013817
GNAL	2.873102738	3.648616973	0.001696762	0.032052769
SRPK3	2.964049995	3.002707876	0.001698954	0.032052769
SNAP25	2.898830705	3.578156245	0.001701129	0.032052769
ZDHHC11B	2.957868115	2.946787596	0.001701917	0.032052769
LGI2	2.881552198	3.929043709	0.001704341	0.032062063
IKZF2	-2.873235894	4.067569335	0.001718968	0.032300647
DCX	2.93202305	3.24517197	0.001723489	0.032349015
MTARC1	-2.911848255	3.497795429	0.001741117	0.032546767
CCL11	7.213567431	-0.415412164	0.0017497	0.032546767
TAFA1	7.213567431	-0.415412164	0.0017497	0.032546767
ACP7	7.213567431	-0.415412164	0.0017497	0.032546767
MIR4786	7.213567431	-0.415412164	0.0017497	0.032546767
TMEM271	7.213567431	-0.415412164	0.0017497	0.032546767
GLYATL1	-7.156345701	-0.173211862	0.0017497	0.032546767
LILRB41	-7.156345701	-0.173211862	0.0017497	0.032546767
DLEC1	-2.925200578	3.60596967	0.001761828	0.032671754
CERKL	-3.660511292	1.140205743	0.00176232	0.032671754
RNF112	3.504555192	1.001323205	0.00176232	0.032671754
EYA2	-2.804307402	6.00814358	0.001766691	0.032716272
DPT	2.852463577	3.976269223	0.001769731	0.032736085
C7orf57	-3.468347606	1.344246606	0.001774082	0.032780054
ASPG	3.219813887	1.397659404	0.001776932	0.032785772
PLEKHG6	-4.278240088	0.337823657	0.001782286	0.032785772
LRP1B	-4.278240088	0.337823657	0.001782286	0.032785772
SHMT1	-4.278240088	0.337823657	0.001782286	0.032785772
ARHGEF16	-2.916513497	3.598452045	0.001793115	0.032932104
SHISA8	-2.950509966	2.991399592	0.00179572	0.032932104
HS6ST2	2.843155064	4.266294731	0.001796188	0.032932104
LBH	2.783088568	7.049672534	0.001798702	0.032941833
MYOM1	2.845482028	4.147988504	0.001813001	0.033167128
ITGA9	2.779548473	6.707606904	0.001832315	0.033483597
MAP3K21	-2.976175781	2.687603329	0.001837507	0.033504753
HOATZ	-2.976175781	2.687603329	0.001837507	0.033504753
LRRC55	3.151803432	1.907140102	0.001856299	0.033794251
DDX521	-2.921548361	3.402572969	0.001857453	0.033794251
GJB6	-3.041250422	2.547431955	0.001859606	0.033796412
APOL1	-2.767083899	8.132451875	0.001862301	0.033807247
LRRC3B	-2.984020636	2.866548484	0.001864273	0.033807247
PHEX	2.860689799	3.479119607	0.001871527	0.033901784
LOC101929130	2.942848	3.032791895	0.001874688	0.033922054
LRP4	-2.781552088	5.938315817	0.001880667	0.033993216
CDCA2	-3.104719431	2.374374479	0.001886117	0.034054663
SVIL	2.758462908	8.68359035	0.00190546	0.034366557
SLC6A12	-3.298715202	1.489531872	0.001917416	0.034524941
ADCYAP1	3.033082029	2.119366977	0.001918399	0.034524941
MROH9	-3.63504303	1.118619493	0.001942282	0.034796665
CLEC4E	-3.63504303	1.118619493	0.001942282	0.034796665
DARS1-AS1	-3.63504303	1.118619493	0.001942282	0.034796665
LINC01010	-3.63504303	1.118619493	0.001942282	0.034796665
PERP	-2.758699411	7.505864864	0.001943971	0.034796665
ITGAD	-2.930251639	2.973999364	0.001947861	0.034828766
AKAP6	2.82429338	3.97505609	0.001963035	0.035062333
FHL2	2.769046847	6.012597552	0.001967651	0.035107043
ACADL	-2.980322971	2.596583851	0.001982784	0.03533909
CROCC2	-2.93509161	3.116853666	0.002007484	0.035740954
TMEM108	3.01602905	2.104411027	0.002010241	0.035751722
SEL1L3	-2.765754847	5.782037699	0.00201738	0.035840328
BUB1	-2.877287852	3.417149728	0.002042823	0.036253552
NCAPH	-2.980347122	2.779875064	0.002056736	0.036437461
ZBBX	-2.909704788	2.956382693	0.002057573	0.036437461
CEP55	-2.900779877	3.329928769	0.002071442	0.036644002
PDE1B	3.007120318	2.188486174	0.002076318	0.036691185
CFL2	2.738222621	6.955596684	0.002085394	0.036812407
CACNA1H	2.737355348	7.023246719	0.002096585	0.036815115
KLK4	-2.954448338	2.841152649	0.002098423	0.036815115
IQCJ-SCHIP1	3.132577431	1.767270852	0.002101185	0.036815115
SCHIP11	3.132577431	1.767270852	0.002101185	0.036815115
KBTBD12	-3.424054526	1.306728182	0.002106798	0.036815115
VTN	3.385632269	1.145602492	0.002106798	0.036815115
PZP	-2.922768616	3.106255925	0.002109215	0.036815115
TBX15	-4.231163241	0.299036109	0.002116575	0.036815115
LOC102725191	-4.231163241	0.299036109	0.002116575	0.036815115
C4orf54	-4.231163241	0.299036109	0.002116575	0.036815115
GBA3	-4.231163241	0.299036109	0.002116575	0.036815115
KRT13	3.839172132	0.10403349	0.002116575	0.036815115
CLCNKB	3.839172132	0.10403349	0.002116575	0.036815115
FLJ42393	3.839172132	0.10403349	0.002116575	0.036815115
TP73	-3.073275106	2.347424914	0.002136405	0.037108054
GFRA1	2.845385999	3.325009541	0.002143214	0.037108054
STMND1	-3.609117078	1.096690119	0.002143838	0.037108054
RSPH1	-2.805845207	4.0093447	0.002144243	0.037108054
LPAR3	-2.766228101	5.023707917	0.002144587	0.037108054
ABCG1	-2.756058962	5.179490152	0.00215394	0.037231118
C9orf24	-2.946959569	2.834731788	0.002162161	0.037334368
CCDC136	2.766754368	4.555849609	0.00216606	0.037362852
PAPSS1	-2.72046633	8.442566224	0.002173296	0.037416109
CAV1	2.720255472	8.165396881	0.002173653	0.037416109
C8orf34-AS1	-3.944497922	0.875900467	0.002176202	0.03742122
PKMYT1	-3.127297739	1.964591603	0.002182456	0.037489938
EGF	3.648807675	0.450768626	0.00218621	0.037515628
TTC39A	-3.021178105	2.42110782	0.002191262	0.037563529
CAPS	-2.730527481	6.298302766	0.002217278	0.037822807
CDH10	-7.086461957	-0.229740558	0.002220049	0.037822807
KRT86	-7.086461957	-0.229740558	0.002220049	0.037822807
C2CD4D	-7.086461957	-0.229740558	0.002220049	0.037822807
KRT7-AS	-7.086461957	-0.229740558	0.002220049	0.037822807
LOC105372316	-7.086461957	-0.229740558	0.002220049	0.037822807
DSG2	-2.728864353	6.14847191	0.002224956	0.037867561
PRDM16	3.323156608	1.303022149	0.002238765	0.038063582
IL1R1	-2.710986428	8.218688579	0.002247373	0.038170875
PRKCB	2.751766733	4.433517365	0.002262209	0.038383607
NTRK2	2.812457759	3.220436354	0.00227886	0.038617126
CDON	2.766997751	4.310825987	0.002282557	0.038617126
HNF4G	-3.293132595	1.723815713	0.002282946	0.038617126
DNAI3	-2.94428711	2.565812833	0.002287757	0.038659131
IL2RB	-2.741157804	5.208415398	0.002298194	0.038785749
AIF11	-3.378358387	1.26816328	0.00229992	0.038785749
PRICKLE2-DT	-3.113242882	1.95264442	0.002305564	0.038841499
NAPSB	-2.749199089	4.60984258	0.002316225	0.038968767
TMEM63C	-3.00487682	2.160202475	0.00231781	0.038968767
HABP2	-3.051924902	2.329167022	0.002324619	0.039043721
ARHGAP20	-2.746335243	4.83863503	0.002340039	0.039240595
SDCBP2	-2.79869775	3.79141536	0.002342546	0.039240595
CTSW	-2.815931549	3.728081813	0.002343983	0.039240595
PAPPA2	3.107151806	1.463568565	0.002346676	0.039240595
PSD	2.702968947	7.098996858	0.002348152	0.039240595
ART5	3.430747255	0.936929334	0.002369975	0.039565481
DNAJB13	-3.040956966	2.049031136	0.002372798	0.039572831
B4GALNT3	-2.704121796	6.505985211	0.002397756	0.03994898
DACT2	-2.761171926	4.126304153	0.002406904	0.0400612
BICDL1	-2.862145308	3.118844981	0.002417883	0.040203665
FUT9	-3.238298967	1.438545581	0.002422557	0.040235272
HTR1E	2.811762245	2.965217293	0.002424629	0.040235272
MMP7	-2.733810212	4.89735134	0.002431077	0.040302018
SLC41A2	-2.775901874	3.950391683	0.002436838	0.040357241
CHMP4C	-2.840801851	3.162355447	0.002443613	0.040397504
DNAH10	-3.91356964	0.849754964	0.002446565	0.040397504
LOC105377590	3.495121081	0.694315423	0.002446565	0.040397504
DNAH9	-2.76079353	4.096219146	0.002453749	0.040475887
MARCHF3	2.847441405	2.797743439	0.002472267	0.040740901
MMP23B	3.080235951	1.440253586	0.002521124	0.041252625
SYT14	-2.804986441	3.40593754	0.002521893	0.041252625
ALDH3A1	-4.182498253	0.259116757	0.002525671	0.041252625
ACY3	-4.182498253	0.259116757	0.002525671	0.041252625
TMEM212	-4.182498253	0.259116757	0.002525671	0.041252625
CXCL1	-4.132134218	0.217997115	0.002525671	0.041252625
NLRP21	-4.132134218	0.217997115	0.002525671	0.041252625
HPD	3.769130581	0.046110989	0.002525671	0.041252625
SKIV2L1	3.769130581	0.046110989	0.002525671	0.041252625
SYNPO	2.687745938	6.141535583	0.002542504	0.041486773
CCL21	2.694509734	5.566943588	0.002548908	0.041550455
PRKG1	2.695044934	5.479007179	0.002553292	0.041581104
ENPP5	-2.876893672	2.999285917	0.002555843	0.041581892
GPT2	-2.69487406	5.757717618	0.002562459	0.041648728
PKP2	-2.703172237	5.343963684	0.002587757	0.042018794
SOX9	-2.793333408	3.538391939	0.002593442	0.042069981
ITGA7	2.688015274	5.691074858	0.002599155	0.04212152
BMPR1B	-2.72600461	4.610634405	0.002611361	0.04227808
LOC105371648	-3.555824163	1.05175646	0.002624146	0.04244371
NIPAL1	-3.014276254	2.026434677	0.00263245	0.042536598
GDNF	3.043907053	1.689790143	0.002669137	0.043087504
EXO1	-2.959404286	2.368466471	0.002682446	0.043260303
GAS1RR	3.029987686	1.800311709	0.002725941	0.043919114
DTHD1	-2.891982185	2.704323751	0.002736283	0.043934817
XG	-2.824694641	3.086848736	0.002736389	0.043934817
XGY2	-2.824694641	3.086848736	0.002736389	0.043934817
DPP6	2.656900868	7.240930174	0.002737495	0.043934817
CCDC3	2.690337098	4.750179333	0.002749086	0.044055845
MARVELD21	-3.331167384	1.228490874	0.002751	0.044055845
WFDC2	-2.652708412	7.912670147	0.002752993	0.044055845
SLC25A26	3.44946489	0.655226815	0.002756531	0.04407
EPPK1	2.715012733	4.013214546	0.002771898	0.044273069
FAIM2	2.91743551	2.278055418	0.002795336	0.044604536
TUNAR	-2.681835659	5.028120864	0.002808114	0.044765432
GLYATL3	-7.013019974	-0.288705875	0.002843659	0.045159068
CD177	-7.013019974	-0.288705875	0.002843659	0.045159068
KRT8P28	-7.013019974	-0.288705875	0.002843659	0.045159068
PCAT2	-2.849818857	2.976161411	0.002843681	0.045159068
ADGRV1	-2.974608274	2.263327064	0.002885241	0.045775293
SDC1	-2.67781964	4.797420654	0.00289384	0.04586791
TGFA	-2.938210904	2.350471712	0.002913748	0.046139441
HDC	2.826668746	2.349719048	0.002939169	0.046497653
ADCYAP1R1	-2.656346516	5.398287473	0.002944289	0.046534327
CDC45	-2.929685669	2.096628017	0.002959829	0.046735473
IGSF1	3.035348266	1.5486007	0.002973425	0.046905575
CDC42BPG	-2.791078208	3.235937662	0.002999271	0.047268399
ADAMTSL3	2.732787629	3.495899174	0.003013794	0.047452255
C8orf88	2.774544867	2.624063023	0.003018136	0.047475623
MACC1-AS1	-4.079948193	0.175602309	0.003029173	0.047514253
LINC02894	-4.079948193	0.175602309	0.003029173	0.047514253
LOC101928868	3.695514287	-0.014058798	0.003029173	0.047514253
RNF43	-2.91670154	2.332243312	0.003037992	0.047562754
COL8A1	2.809060424	2.261285008	0.003037992	0.047562754
CXADR	-2.649506846	5.260731967	0.003071485	0.048041849
AURKB	-2.850051104	2.485808239	0.003075942	0.048066298
ASIC3	2.789939608	2.899123102	0.003084256	0.048150919
TTC9	-2.680812731	4.275632176	0.003089582	0.048173438
MPZL3	-2.701928085	3.887083884	0.003091499	0.048173438
SYT15	3.402316491	0.615119206	0.003112808	0.04846003
SHANK2	-2.667820135	4.735122937	0.003115858	0.0484621
CDCP1	-2.641445072	5.080904586	0.003150095	0.048948765
RAB11FIP1	-2.637475202	5.370626688	0.003157477	0.049017623
AVPR1B	-3.172331923	1.621342146	0.003181985	0.049314678
DBNDD1	-2.865746982	2.398006047	0.00318255	0.049314678
DBNDD2	2.805950936	2.531730779	0.003215873	0.049784597
MAP2K6	-2.612267836	6.537297951	0.003224509	0.049821659
VENTX	3.312432945	0.834951858	0.003233264	0.049821659
SHOX2	3.312432945	0.834951858	0.003233264	0.049821659
GCSAML	3.312432945	0.834951858	0.003233264	0.049821659
LINC00484	3.312432945	0.834951858	0.003233264	0.049821659
GRIP2	2.872305801	1.881701078	0.003256853	0.050138638
ELP3	-2.603733393	7.242154635	0.003267859	0.05026148
CYFIP1	2.871822856	1.979045865	0.003272616	0.050288089
MFAP4	2.599650105	7.297182991	0.003289533	0.050501319
BCO1	-3.282380396	1.187644418	0.003307485	0.050543355
EME1	-3.282380396	1.187644418	0.003307485	0.050543355
CDC25C	-3.282380396	1.187644418	0.003307485	0.050543355
LMNTD21	-3.282380396	1.187644418	0.003307485	0.050543355
APOBEC3B	-3.257353943	1.166758448	0.003307485	0.050543355
DCLK1	2.616507036	5.207627849	0.003317649	0.050652088
SLC16A10	3.479559555	0.30847994	0.003367649	0.051341628
GPR160	-2.69035014	3.80848622	0.003368995	0.051341628
LAMC2	-2.610203365	5.729936893	0.003374367	0.051376356
ACE	-2.604369583	5.968501812	0.003385644	0.051500861
CFAP74	-3.05753083	1.727963366	0.003422044	0.051959394
UBE2QL1	2.973634034	1.62894511	0.003422044	0.051959394
RANBP17	-2.618467262	4.912547812	0.003445215	0.052263441
NOS1	-2.844860432	2.380378604	0.0034495	0.052280697
OMG	-2.728884004	3.067162235	0.003526555	0.053351182
LOC101927057	-2.728884004	3.067162235	0.003526555	0.053351182
SYBU	-2.617426496	4.745812788	0.003535334	0.053404424
TMEM47	2.585126868	6.232670029	0.003536504	0.053404424
DMBT1	-2.690454654	3.620846671	0.003542984	0.053453679
GALNT12	-2.662797754	3.951057876	0.00355772	0.053627302
KLHL4	2.783374806	2.573180674	0.003565895	0.053701799
GZMA	-2.624898024	4.372264645	0.003583225	0.053910134
CFAP157	-2.652207322	3.740451251	0.00358622	0.053910134
JPH4	2.589607342	5.725357333	0.003592373	0.053941077
FOLH1	-2.66622837	3.678326908	0.003594773	0.053941077
IGSF9	-2.722404288	3.061681455	0.003616596	0.05421956
CCN4	2.598371531	4.859002458	0.003622591	0.054240254
FBXO15	-3.231885682	1.145551156	0.003633928	0.054240254
CACNA1C1	2.949427883	1.60810545	0.003646915	0.054240254
C11orf16	-3.086634612	1.311720643	0.003649256	0.054240254
FGF17	2.979317952	1.190616166	0.003649256	0.054240254
ANKUB1	-3.135874471	1.590620032	0.003651944	0.054240254
EEF1A1P17	4.599238389	-0.068033654	0.00365261	0.054240254
CHST4	-4.025803389	0.131850259	0.00365261	0.054240254
SLCO4C1	-4.025803389	0.131850259	0.00365261	0.054240254
PDE3A	2.60234537	4.82897139	0.003653797	0.054240254
DLG51	-2.601247528	5.194192821	0.003653895	0.054240254
TXK	-2.779986274	2.692677849	0.003677566	0.054240423
LYPD1	-6.935637872	-0.350327333	0.003680029	0.054240423
OVOL1	-6.935637872	-0.350327333	0.003680029	0.054240423
GOLT1A	-6.935637872	-0.350327333	0.003680029	0.054240423
SFTPA2	-6.935637872	-0.350327333	0.003680029	0.054240423
ANKRD18B	-6.935637872	-0.350327333	0.003680029	0.054240423
LOC105369306	-6.935637872	-0.350327333	0.003680029	0.054240423
EPPIN-WFDC6	-6.935637872	-0.350327333	0.003680029	0.054240423
BAIAP3	-2.713782405	2.860842936	0.003755637	0.055256761
C6	-2.70625456	2.854504896	0.003755637	0.055256761
STXBP2	-2.600478392	4.56383845	0.003781598	0.055589495
PDE2A	2.624879682	3.802267199	0.003786385	0.055610651
ARSI	2.706020778	2.621312443	0.003799599	0.055752571
EPHA3	2.640354601	3.744022289	0.003802761	0.055752571
ATP8B3	-2.654292074	3.629721958	0.003849999	0.056395349
ADGRE5	2.553031615	6.911673455	0.003856042	0.056434113
COLEC12	2.560837309	5.88137629	0.003865958	0.056529431
UHRF1	-2.641995825	3.539117248	0.003883674	0.056738534
SELENOM	2.547991011	7.217938941	0.00389606	0.056869467
TMEM158	2.550949747	6.38182697	0.003912248	0.057055614
WNK4	-3.117294336	1.575000094	0.003916714	0.057070643
KRTCAP3	-2.668699123	3.432313066	0.003922461	0.0571043
ICA1	-2.572331507	5.143837003	0.003927922	0.05713373
PRKCQ	-2.60902582	4.109650832	0.003940366	0.05726458
TRPM6	-2.880854432	2.184089481	0.00395413	0.057414377
THBS1	2.540846919	7.835300892	0.00396061	0.057458247
GPRC5A	-2.597610554	4.416130308	0.003975968	0.05763072
SH3RF2	-2.66200131	3.284434656	0.003984361	0.057702026
GREM2	-2.558260058	5.685632054	0.003992338	0.057767187
ZNF474	-3.748124782	0.711002319	0.00399788	0.057797029
SLMAP	2.535381388	8.060386207	0.004004505	0.057842463
XRCC2	-2.699248981	2.980479276	0.004025942	0.058101585
DENND2D	-2.604104806	4.184842202	0.004042487	0.058289717
HOXB4	-2.587449947	4.492303834	0.004087137	0.058882417
CORO2A	-2.585551424	4.244336145	0.004102154	0.059033598
PAEP	-2.527738669	8.397096762	0.004104738	0.059033598
PLA2G7	-2.59241953	4.298194763	0.004114068	0.059116597
CXCR4	-2.5522435	5.309436595	0.00413025	0.059297826
ARHGEF51	-2.86869493	2.173861962	0.004141509	0.059408116
SERPINA4	-3.006395241	1.685052062	0.004149868	0.059437111
FRMD6	2.529839974	7.036921694	0.004150686	0.059437111
CFAP43	-2.573919781	4.439066191	0.004155095	0.059448992
RPS6KA11	-3.098471786	1.559202245	0.004203893	0.060095408
SPX	-2.808997907	1.99549165	0.004236664	0.060511796
AQP1	2.528999777	6.209810947	0.004240619	0.060516257
LTBP2	2.521813547	6.923326598	0.004248029	0.060565577
ITPKB	2.520753521	7.229734835	0.004251367	0.060565577
TROAP	-2.686332814	2.766978766	0.004258394	0.060613693
FAM81B	-2.858000474	1.895158976	0.004293343	0.06105883
DOK5	2.946228493	1.162637196	0.004331767	0.061552593
SIGLEC6	2.782807461	1.700635563	0.004357651	0.061867466
PDZRN4	2.779596175	1.991444438	0.004399112	0.062402774
GNG8	4.521662744	-0.133119183	0.004429481	0.062472385
LOC93429	4.521662744	-0.133119183	0.004429481	0.062472385
SV2C	-3.969547007	0.086650726	0.004429481	0.062472385
IL22RA1	-3.969547007	0.086650726	0.004429481	0.062472385
RASSF10	-3.969547007	0.086650726	0.004429481	0.062472385
VN1R83P	-3.969547007	0.086650726	0.004429481	0.062472385
MSC	2.712063714	2.450914819	0.00443039	0.062472385
PPL	-2.537843574	5.10152956	0.004434814	0.062472385
MASP1	2.505713429	7.645209473	0.004437867	0.062472385
CFAP45	-2.671389902	2.95702947	0.004480467	0.063018664
CRYBG1	-2.528432009	5.461518374	0.00449328	0.063145404
RASGEF1B	-2.578597982	3.815675614	0.004504268	0.063246325
CTNND2	-3.079400413	1.543222315	0.004515652	0.063352609
SPP1	-2.551919301	4.561620935	0.004522527	0.06339553
FYB2	-2.670136077	2.753400813	0.004530209	0.063417182
ADAM28	-2.535804901	5.01898387	0.004531708	0.063417182
MARVELD3	-2.597340926	3.620087626	0.004541238	0.063427974
DPP10	-3.712630813	0.681486078	0.004547753	0.063427974
IL1R2	-3.676241528	0.651320617	0.004547753	0.063427974
GDF10	3.303129098	0.531629368	0.004547753	0.063427974
ATG9B	-2.612994458	3.429729555	0.004557038	0.063504159
WNT2B	2.535220121	4.617032179	0.004567809	0.063569598
AOC4P	3.41842379	0.257985326	0.004569388	0.063569598
CFAP57	-2.689546823	2.695211222	0.004581724	0.063687884
CADPS2	2.498096775	7.115846764	0.004590433	0.063755587
DUSP4	-2.57784602	3.999293218	0.004632337	0.064283828
CRNDE	-2.549363712	4.285213871	0.004659017	0.064546236
LOC101927480	-2.549363712	4.285213871	0.004659017	0.064546236
CPXM2	2.575113038	3.449614791	0.004665439	0.064581345
CACNB2	2.51271553	5.195577551	0.004688399	0.064845125
TCEAL4	2.485254886	8.522058536	0.004696132	0.064898045
MACROD2	2.536787613	4.199036807	0.004721228	0.065190619
CENPK	-2.650136769	2.939183304	0.004729777	0.065212611
BLM	-2.681042761	2.688086614	0.004732801	0.065212611
ORM1	-2.953380362	1.640772468	0.004734598	0.065212611
TCEAL1	2.487535363	6.469791872	0.00477686	0.065409582
PENK	2.494281515	6.090460318	0.004794169	0.065409582
DIO3	2.630139683	2.556518747	0.004797616	0.065409582
ESPN	-2.628492941	2.982635097	0.004804346	0.065409582
TNNT1	-6.853868797	-0.414855343	0.00481584	0.065409582
SPACA4	-6.853868797	-0.414855343	0.00481584	0.065409582
DISP3	-6.853868797	-0.414855343	0.00481584	0.065409582
ANKRD44-AS1	-6.853868797	-0.414855343	0.00481584	0.065409582
NFILZ	-6.853868797	-0.414855343	0.00481584	0.065409582
ODAM	-6.767185278	-0.482577259	0.00481584	0.065409582
DUOXA2	-6.767185278	-0.482577259	0.00481584	0.065409582
HTR1D	-6.767185278	-0.482577259	0.00481584	0.065409582
KRT5	-6.767185278	-0.482577259	0.00481584	0.065409582
SERPINB5	-6.767185278	-0.482577259	0.00481584	0.065409582
LOC100128317	-6.767185278	-0.482577259	0.00481584	0.065409582
CLEC19A	-6.767185278	-0.482577259	0.00481584	0.065409582
PRAME1	-6.767185278	-0.482577259	0.00481584	0.065409582
OSGIN2	2.488455371	6.224264702	0.004824663	0.065475885
MAP7	-2.507858328	4.981439545	0.004830067	0.065495712
SLC1A1	-2.501695482	5.583600998	0.004847193	0.065645212
WDR49	-3.040484256	1.510698782	0.004854398	0.065645212
GRIN1	-3.040484256	1.510698782	0.004854398	0.065645212
E2F1	-2.642982241	2.933184155	0.004860412	0.065645212
KCNJ12	3.136283591	0.93070016	0.004860852	0.065645212
CCN3	-2.521667684	4.78262762	0.004869187	0.065673461
OLFML2A	2.482439163	6.40684193	0.004870851	0.065673461
FAM83D	-2.706837755	2.365552879	0.00492697	0.066376237
IGFBPL1	2.732615471	1.86002425	0.004971717	0.066870598
CLEC4F	2.732615471	1.86002425	0.004971717	0.066870598
WDR86-AS1	-2.573771898	3.439842028	0.004978423	0.066906627
NMNAT2	2.730337902	2.035503165	0.005000951	0.067155056
DRAXIN	-3.352077921	0.881824516	0.005015008	0.067180886
ORM2	-3.320472051	0.855738134	0.005015008	0.067180886
LINC01814	-3.320472051	0.855738134	0.005015008	0.067180886
EFCAB12	-2.660790743	2.421295546	0.00503489	0.067392874
POU5F1	-2.935266795	1.625692938	0.005062312	0.067705369
ZDHHC14	2.477550776	5.815796216	0.00507275	0.06779039
ITPR1	2.467851304	6.762215118	0.005080231	0.067835783
PCAT1	-2.812268541	1.857101205	0.005097119	0.068006624
NCAPG	-2.59840286	3.180251208	0.005129912	0.068308901
ARHGAP8	-2.685166841	2.347500364	0.005132378	0.068308901
ODAD1	-2.594818525	3.013493819	0.005133003	0.068308901
CFAP221	-2.675111028	2.604580143	0.005136224	0.068308901
NEIL3	-3.638910588	0.620476414	0.005186874	0.068872239
LINC02889	-3.638910588	0.620476414	0.005186874	0.068872239
EFHB	-2.712762337	2.269692387	0.005241874	0.069508533
CNDP2	-2.451973122	8.216937629	0.005243164	0.069508533
CDK1	-2.492382901	4.567914154	0.005280095	0.069942311
SMOC1	2.655536588	2.402679882	0.005331053	0.070509471
SELE	3.354582248	0.205789727	0.005352624	0.070509471
OXGR1	3.354582248	0.205789727	0.005352624	0.070509471
ALK	3.354582248	0.205789727	0.005352624	0.070509471
KRT222	3.354582248	0.205789727	0.005352624	0.070509471
SNAP25-AS1	3.354582248	0.205789727	0.005352624	0.070509471
APCDD1L-DT	3.354582248	0.205789727	0.005352624	0.070509471
DDR1	-3.125263466	1.057297242	0.005371775	0.070516516
FA2H	-3.097329508	1.034320015	0.005371775	0.070516516
THEG	3.096865124	0.897378161	0.005371775	0.070516516
CDC20P1	3.096865124	0.897378161	0.005371775	0.070516516
CFAP73	-2.780954833	1.83113846	0.0054027	0.070516516
DAW1	-3.911007643	0.039904201	0.005404101	0.070516516
IGF2BP3	-3.911007643	0.039904201	0.005404101	0.070516516
KLHL32	-3.911007643	0.039904201	0.005404101	0.070516516
LUZP2	-3.911007643	0.039904201	0.005404101	0.070516516
HTR1B	3.535953417	-0.141880033	0.005404101	0.070516516
RPL7P18	3.535953417	-0.141880033	0.005404101	0.070516516
LINC02388	3.535953417	-0.141880033	0.005404101	0.070516516
GATA6	2.510819115	3.70503199	0.005443512	0.070975017
KALRN	2.453339373	5.719335805	0.005461294	0.071117991
SRD5A3	-2.46462448	5.235380993	0.00546304	0.071117991
RASL12	2.448766135	5.993374219	0.005531076	0.071947305
NPNT	2.445347824	5.976633137	0.00554573	0.072081477
PART1	-2.663165434	2.329212291	0.005573559	0.072386543
COX4I2	2.800877426	1.603441904	0.00558375	0.072462247
RBBP8NL	-3.000489179	1.47739302	0.00562384	0.072925535
CHRM2	3.031047349	1.051240516	0.005651771	0.07306143
CYP4F11	-2.967627635	1.213424079	0.005651771	0.07306143
DUSP161	2.842147238	1.07548778	0.005651771	0.07306143
POPDC2	2.587317031	2.626362363	0.005652401	0.07306143
AK7	-2.596109524	3.071261992	0.005660364	0.07306143
PDE8B	2.507965109	3.581412088	0.00566071	0.07306143
ADAMTSL5	2.464914224	4.569890331	0.005719195	0.073715883
NUF2	-2.571878545	2.742160451	0.005720292	0.073715883
TPRG1	2.626420169	2.377962883	0.005749243	0.074031532
TPD52L1	-2.437562104	5.766032663	0.005764573	0.074171435
HNF1A-AS1	-2.611143032	2.629753699	0.005769765	0.074180777
RNASET2	-2.426059875	7.257277195	0.005786045	0.074332558
KCNJ11	-2.898342775	1.595032792	0.005799521	0.074448098
LMNB1	-2.449003403	4.986795108	0.005811499	0.074544261
TESMIN	-2.605702575	2.837659172	0.005844162	0.074865635
HSPB1	2.415300803	10.13608319	0.005845568	0.074865635
FUT2	-2.56561237	3.100303034	0.005851236	0.074880499
ZNF385D	2.523859987	3.316961247	0.005894058	0.075370437
NACAD	2.459592892	4.215158865	0.005939903	0.07585537
B3GALT1	-3.068843985	1.010952185	0.00594568	0.07585537
RPL21P46	-3.068843985	1.010952185	0.00594568	0.07585537
HSD11B2	-2.426754233	5.854820851	0.005985401	0.076303526
SLC26A4	-2.52463272	3.355677784	0.006014424	0.07659626
SH2D3A	-2.511382724	3.65747979	0.006017586	0.07659626
SLPI	-2.416930343	6.63437664	0.006022459	0.076599587
GALNT18	2.475372104	3.808241956	0.006027107	0.076600059
SDK1	-2.415735479	6.66670855	0.006058857	0.076721343
PRR29	-2.640823299	2.310682321	0.006059045	0.076721343
SYT17	-2.629521128	2.301324572	0.006059045	0.076721343
SLC25A10	-2.98006802	1.460434659	0.006060814	0.076721343
M1AP	-2.959353648	1.443265798	0.006060814	0.076721343
KLK2	-2.741106992	2.06724859	0.006072763	0.076721343
PCP4L1	2.673829552	1.987580589	0.006072763	0.076721343
ADAMTS8	-2.424345477	5.69934906	0.0060736	0.076721343
SYNC	2.572749562	2.712953588	0.006143539	0.077545844
MICAL2	2.410214136	6.317405943	0.006187246	0.077968019
HPS5	-2.917132921	1.172054427	0.006191067	0.077968019
SLC17A8	-2.917132921	1.172054427	0.006191067	0.077968019
TOM1L1	-2.460953395	4.187536439	0.006239955	0.078524155
TEPP	3.287784286	0.151776463	0.006295194	0.078963204
LOC1079874571	3.287784286	0.151776463	0.006295194	0.078963204
PPP1R181	3.287784286	0.151776463	0.006295194	0.078963204
LOC100288570	-3.255104033	0.802028962	0.006319303	0.078963204
CAVIN3	2.425666718	4.797824664	0.006322916	0.078963204
SAT1	-2.390712769	9.978582872	0.006323422	0.078963204
SUSD3	2.513905321	2.710340867	0.006332879	0.078963204
TLE2	2.404506038	5.92354395	0.00633439	0.078963204
KLRC1	-2.798880147	1.689280391	0.00634363	0.078963204
CYP4F12	2.775830769	1.582265215	0.00634363	0.078963204
ISG20	-2.484483183	3.66973494	0.006347267	0.078963204
HOXB3	-2.409654915	5.890543929	0.006363611	0.078963204
SPAG1	-2.482062908	3.798747228	0.006365978	0.078963204
PLCXD3	-2.478128085	3.795462964	0.006365978	0.078963204
CDHR2	-6.674958597	-0.553824998	0.006379424	0.078963204
PLA2G3	-6.674958597	-0.553824998	0.006379424	0.078963204
SRMS	-6.674958597	-0.553824998	0.006379424	0.078963204
DAPL1	-6.674958597	-0.553824998	0.006379424	0.078963204
CXCL11	-6.674958597	-0.553824998	0.006379424	0.078963204
WNT7B	-6.674958597	-0.553824998	0.006379424	0.078963204
RNU5D-1	-6.674958597	-0.553824998	0.006379424	0.078963204
NHEG1	-6.674958597	-0.553824998	0.006379424	0.078963204
NT5DC3	2.396842987	6.603549795	0.006388537	0.079017123
FGD4	-2.416160359	4.959289027	0.006455581	0.079786948
REM1	2.428636067	4.173143574	0.006471926	0.079890477
HOXD4	2.425664004	4.621349731	0.006473577	0.079890477
CCDC17	-2.524131817	3.118250148	0.006483696	0.079955957
SPAG5	-2.499150027	3.459863365	0.006505435	0.080164524
NPAS3	-2.408690655	5.380821055	0.006512835	0.080196222
SLC5A9	-2.450696928	3.863574732	0.006521619	0.080244896
PCP2	-2.938337518	1.425881054	0.006537408	0.080379634
BCYRN1	2.429425859	4.074285318	0.006543914	0.080400114
ECT2	-2.421157335	4.730214651	0.006549423	0.080408331
SLC23A1	-2.591127396	2.534687504	0.006558623	0.080455286
MRAP2	-2.566634152	2.805133845	0.006570729	0.080455286
ART3	-3.039784678	0.987180042	0.006591493	0.080455286
MYOCD	2.387600258	6.291209116	0.006610956	0.080455286
UPB1	4.352751043	-0.272109762	0.006635587	0.080455286
KRT1	4.352751043	-0.272109762	0.006635587	0.080455286
KLHL38	4.352751043	-0.272109762	0.006635587	0.080455286
HNF1A	-3.849992135	-0.008499407	0.006635587	0.080455286
LMNTD1	-3.849992135	-0.008499407	0.006635587	0.080455286
KIF26B	-3.849992135	-0.008499407	0.006635587	0.080455286
C2orf72	-3.849992135	-0.008499407	0.006635587	0.080455286
RGMB-AS1	-3.849992135	-0.008499407	0.006635587	0.080455286
DEFB1	-3.786281722	-0.058682319	0.006635587	0.080455286
WFDC6	-3.786281722	-0.058682319	0.006635587	0.080455286
EBF2	3.449026941	-0.209961687	0.006635587	0.080455286
OXCT1-AS1	3.449026941	-0.209961687	0.006635587	0.080455286
LOC102724163	3.449026941	-0.209961687	0.006635587	0.080455286
SRD5A2	-2.841121988	1.547731618	0.006663324	0.080732653
IQGAP2	-2.397340452	5.381298379	0.006681956	0.080899399
PSMC4	2.634888969	1.954760095	0.006706733	0.081140234
TMEM37	-2.40358325	4.89391452	0.006724548	0.081296553
TMEM238	-2.781210288	1.674705909	0.006767907	0.081647249
C1orf87	-2.763321326	1.659976601	0.006767907	0.081647249
BRIP1	-2.558691887	2.798537786	0.006768302	0.081647249
CAMK2G	2.379071271	6.147960696	0.006790277	0.081738011
ITPRID1	-2.89120697	1.150893771	0.006790588	0.081738011
ESRRG	-2.89120697	1.150893771	0.006790588	0.081738011
AVPR2	3.14025706	0.397268891	0.006803492	0.081789535
PLLP	-2.396483575	5.360573997	0.006804716	0.081789535
PSD4	-2.396178365	5.008373053	0.006849307	0.082264403
SOD3	2.371606045	6.765904941	0.006854129	0.082264403
STON1	2.376078419	6.218876617	0.006875533	0.082461714
RASD2	2.490078616	2.690337071	0.006942545	0.083205347
ZNF367	-2.484504927	3.13598101	0.006989668	0.083709716
LRATD2	-2.368612844	6.741981304	0.007012721	0.083925294
MYO5C	-2.37937241	5.612300836	0.007051011	0.084275568
KIF18A	-2.686735271	2.02221453	0.007052136	0.084275568
KCNF1	-2.91701071	1.408274837	0.00705773	0.084281783
SPATA18	-2.394957884	4.770296514	0.007110919	0.084855947
LMTK3	-2.617459624	2.190721812	0.007145155	0.085203279
HOXB-AS3	-2.515590743	2.82709464	0.007206461	0.085872684
EDAR	-2.745207758	1.645089083	0.007225225	0.085972935
CHORDC1	2.610271671	1.556027284	0.007225225	0.085972935
ZDHHC23	-2.430642484	3.786899882	0.007294731	0.086737854
DIAPH3	-2.562010121	2.510595514	0.007303888	0.086784612
JPH1	2.375783897	4.745543607	0.007384184	0.087675972
SPAG6	-2.571642717	2.253573618	0.007501674	0.08900736
NANOS1	2.495900027	2.49733073	0.007587237	0.089948685
PLXDC1	2.368527535	4.608206224	0.00759184	0.089948685
SNORA77	2.726634811	1.286923049	0.007626368	0.090293376
TMEM240	2.474847769	2.851705325	0.007653789	0.090553477
STAC2	2.711088022	1.40638338	0.007678842	0.090720981
C11orf96	2.348169478	5.647608527	0.007678869	0.090720981
CRLF1	-2.726863873	1.630039857	0.007718521	0.091124631
MET	-2.343807541	6.026211138	0.007735601	0.091261416
ITM2C	2.326346358	7.972514549	0.007784187	0.091769436
ALOX51	-3.520746578	0.523544028	0.007826126	0.092027804
IGSF21	3.081607011	0.349758968	0.007826126	0.092027804
LCN10	3.081607011	0.349758968	0.007826126	0.092027804
AHNAK2	2.330194044	6.910080889	0.007828264	0.092027804
ANO9	-2.458956607	3.210979245	0.007868288	0.092432912
IL17RD	2.328477963	6.421315703	0.00792413	0.093023123
SLC4A3	2.34392145	4.877224721	0.007953596	0.0933031
KLK11	-2.475877007	2.794310595	0.008101006	0.094965289
BMPER	2.468182156	2.474185897	0.008139641	0.095350902
ANKRD29	2.327388092	5.283263656	0.008172055	0.095559967
PADI2	2.918869385	0.957156452	0.008202272	0.095559967
MAMDC21	4.260249278	-0.34657169	0.008203511	0.095559967
MYO3A	-3.719627302	-0.110780731	0.008203511	0.095559967
MORN3	-3.719627302	-0.110780731	0.008203511	0.095559967
EDRF1-DT	-3.719627302	-0.110780731	0.008203511	0.095559967
NUTM2E	-3.719627302	-0.110780731	0.008203511	0.095559967
RPS10P2	3.356525176	-0.281159907	0.008203511	0.095559967
RNF183	-2.648425778	1.722145536	0.008245364	0.095980192
SIDT1	-2.466509414	2.963578475	0.008289427	0.096425542
KIF11	-2.358835336	4.149076773	0.008319729	0.096710304
SLC44A3	-2.351481273	4.355002943	0.008335912	0.096830649
SLC7A5	-2.434825488	3.191039102	0.008411279	0.097637839
PSMB31	-2.420130818	3.082824428	0.008456757	0.098097203
F11R	-2.317720973	5.569363617	0.008498943	0.098517756
FAM166B	-2.496231906	2.28557768	0.008528167	0.098787569
NIBAN1	2.315654051	5.558614305	0.008535528	0.098803942
SORD2P	-2.523607784	2.214162961	0.008556407	0.098976658
CDHR3	-2.358991935	4.194178921	0.008582892	0.099213936
PALM2AKAP2	2.294201469	7.171332356	0.00866851	0.100082425
DENND1C	-2.369154327	3.853541175	0.008670075	0.100082425
MYOZ3	2.554362865	1.801745846	0.008693112	0.100278671
CCNB2	-2.391958641	3.288771916	0.008728647	0.100594194
BGN	2.292229969	7.38653343	0.008732576	0.100594194
CENPA	-2.630969721	1.707899158	0.008778694	0.101055366
HSPB6	2.292969833	6.676990032	0.00879184	0.101136603
SH2D4A	-2.328044111	4.699515076	0.008816769	0.101353183
STX18	-2.28582116	7.948709317	0.008842711	0.1015811
DNAI1	-2.451513198	2.774267674	0.008856291	0.101666793
ACTN1	2.282279233	9.067113655	0.008879494	0.101862757
HMGB3	-2.298520783	5.718507051	0.008891099	0.101922948
HSH2D	-2.484564107	2.27604426	0.008897012	0.101922948
SGCE	2.295005469	5.864613205	0.008927779	0.101961238
LINC01411	-2.828403665	1.335515374	0.008929719	0.101961238
SIGLEC17P	2.662649197	1.234101861	0.008929719	0.101961238
KLHL33	2.662649197	1.234101861	0.008929719	0.101961238
BIRC3	-2.306289732	5.382935457	0.008931046	0.101961238
FAM155A	-2.3210782	4.708988987	0.008945833	0.10205991
FAAH2	-2.432840163	2.627556761	0.00896833	0.102246345
CDC42EP3	2.284518813	7.071289006	0.00899298	0.102286018
TCF7	-2.355183178	3.754789613	0.008995909	0.102286018
ABHD17C	-2.318970993	4.707247976	0.009015801	0.102286018
RSPH10B2	-3.479105366	0.489645355	0.009030241	0.102286018
MTFP1	-3.479105366	0.489645355	0.009030241	0.102286018
RSPH10B	-3.436226429	0.454885145	0.009030241	0.102286018
H2AC11	-3.436226429	0.454885145	0.009030241	0.102286018
CSF3	-2.810510706	1.085384886	0.009033387	0.102286018
PYY	-2.810510706	1.085384886	0.009033387	0.102286018
TTC29	-2.810510706	1.085384886	0.009033387	0.102286018
FOXO61	2.92744829	0.756353771	0.009072677	0.102481578
MARCHF10	-2.917314702	0.88774726	0.009072677	0.102481578
LOC100288175	-3.151139094	0.717301524	0.0090842	0.102481578
CATSPERB1	-3.114749809	0.687852937	0.0090842	0.102481578
JPH3	2.991549945	0.566840737	0.0090842	0.102481578
LINGO2	2.400438693	3.016840097	0.009096206	0.102481578
RSPH4A	-2.400244816	3.066479845	0.009096206	0.102481578
SERINC5	-2.282619673	6.892133587	0.009100014	0.102481578
IDH1	-2.277381147	7.481095547	0.0091292	0.102740607
KCNJ2	-2.515494448	2.389361066	0.009161443	0.103033675
VAMP8	-2.29439549	5.373101116	0.009242202	0.103871597
SRRM3	2.34733395	3.421269865	0.009277324	0.104157148
GRIK5	2.360707285	3.052296982	0.00928015	0.104157148
PCSK6	-2.305827863	4.711470073	0.009288333	0.10417859
MYADM	2.268536688	8.115380984	0.009297583	0.10421198
TNNC1	-2.5954109	1.67895933	0.00935214	0.104752794
HS6ST3	2.312960026	3.851617672	0.009387782	0.105081161
GRID1	2.334278097	3.557036339	0.009447806	0.105544348
CACNA1E	-2.670389816	1.583885143	0.009448224	0.105544348
PDZD7	2.52950536	1.489562888	0.009448224	0.105544348
DIRAS2	2.367402056	2.88025706	0.009461349	0.105619933
SLIT2	2.274440911	5.597285283	0.009506055	0.106047739
NAP1L2	2.362365263	2.83780763	0.009513889	0.106063896
DYDC2	-2.740402087	1.465115256	0.009555837	0.106260254
PTH2R	-2.740402087	1.465115256	0.009555837	0.106260254
C9orf135	-2.719385958	1.447982332	0.009555837	0.106260254
HPSE	-2.314667211	4.201212238	0.00955709	0.106260254
SMIM24	-2.80537468	1.316709721	0.009676606	0.10751713
C5AR1	2.334230525	3.218214697	0.009699881	0.107703697
MB21D2	2.411095773	2.426788002	0.009735557	0.108027613
NEK2	-2.433992117	2.695701314	0.009762532	0.108254624
MATN2	2.246474658	8.66073594	0.009922929	0.109959818
HS3ST3A1	2.838925102	0.891066856	0.009963019	0.110330472
RCAN2	2.289402492	4.040940664	0.009974576	0.110384862
ERVMER34-1	-2.534332567	2.014348583	0.010005701	0.110655596
EPHA4	2.283340236	4.4908248	0.010026478	0.11081159
TES	2.24331625	7.499020225	0.010091838	0.111412411
ZDHHC9	-2.255363322	6.019150983	0.010100872	0.111412411
SLC16A12	-2.344455408	3.371478502	0.010100963	0.111412411
GABRA3	-2.436925743	2.237246613	0.010118736	0.111413192
RP1	-2.631473658	1.552237089	0.010121155	0.111413192
NR4A3	2.615668501	1.448587152	0.010121155	0.111413192
PARN1	-2.885000887	0.861720183	0.01012814	0.111416247
TPD52	-2.270051563	5.050409474	0.010149187	0.111569885
HOXB7	-2.273792584	4.70000695	0.010179066	0.111569885
DSC3	4.161407736	-0.424786119	0.010215989	0.111569885
LINC01168	4.161407736	-0.424786119	0.010215989	0.111569885
POU2F3	-3.649743558	-0.164947015	0.010215989	0.111569885
TRIM55	-3.649743558	-0.164947015	0.010215989	0.111569885
ALG1L	-3.649743558	-0.164947015	0.010215989	0.111569885
PVRIG	-3.649743558	-0.164947015	0.010215989	0.111569885
GALNT8	3.257683634	-0.355771951	0.010215989	0.111569885
CACNA1C	3.257683634	-0.355771951	0.010215989	0.111569885
PRDM16-DT	3.257683634	-0.355771951	0.010215989	0.111569885
CCDC78	-2.356934273	3.172747413	0.010249481	0.111862109
HPN-AS1	-3.077418869	0.657756744	0.010299849	0.11223014
PCDHA11	2.939275978	0.524431832	0.010299849	0.11223014
DIRAS1	2.266182955	4.654432556	0.010307212	0.11223014
CTNNA3	2.442680914	2.284769771	0.010310228	0.11223014
APCDD1	-2.234442647	8.305746866	0.010323884	0.112305194
KIF12	-2.286008271	4.261077177	0.010384703	0.112892872
RAB19	-3.39203393	0.419218054	0.010453099	0.113429403
NPC1L1	3.020471247	0.300747301	0.010453099	0.113429403
CD55	-2.234033799	7.332941725	0.010454543	0.113429403
MREG	-2.336387609	3.063050235	0.010467874	0.113499907
HMGA1	-2.249623325	5.436192066	0.010503249	0.11380918
C6orf118	-2.520139438	2.00278465	0.01052356	0.113880692
COL13A1	2.492664408	1.917208263	0.01052356	0.113880692
MST1R	-2.34583509	3.021946779	0.010549622	0.114088398
GJB2	-2.289587012	4.045651141	0.01060241	0.114584663
ASXL3	2.478095982	1.551261023	0.010633452	0.114751185
TUBA3E	2.478095982	1.551261023	0.010633452	0.114751185
UGT8	-2.270267728	4.507079901	0.010642528	0.114751185
CALHM5	2.297749112	3.354315889	0.01064545	0.114751185
TUBB2A	2.266739289	4.340803032	0.010678625	0.115034133
TBX1	2.36804019	2.281461342	0.010729379	0.115402516
TCEAL3	2.227818694	6.623118988	0.010730508	0.115402516
DOK7	-2.407704532	2.67420057	0.010733664	0.115402516
VSIR	2.233789678	5.59614881	0.010752344	0.115528576
FERMT2	2.220344461	7.818047703	0.010788516	0.115842301
PLEKHS1	-2.362889321	2.763188744	0.010839939	0.116319272
ACTR3C	-2.611614711	1.536137144	0.010849845	0.116350404
MSLN	-2.278661048	3.75073863	0.010862559	0.116411595
RAP2C-AS1	2.421330092	2.206469772	0.010877133	0.116492619
TMEM132B	-2.248165739	4.693736568	0.010893114	0.116575392
CARD9	-2.310866667	3.526324622	0.010898897	0.116575392
GALNT4	-2.725031917	1.016594399	0.011004551	0.11762973
LRRC8C-DT	2.41558475	2.138468372	0.011040586	0.117934773
CDCA5	-2.342824061	2.805703305	0.011047288	0.117934773
HCFC1R1	2.224495406	5.962961816	0.011061162	0.117990357
PROSER2	-2.310427213	3.382010139	0.011066701	0.117990357
RASGRP1	-2.372732189	2.508094353	0.011121704	0.118500725
CCNO	-2.449479992	2.335371967	0.011168252	0.11892041
H1-2	-2.341566629	2.967933913	0.011199771	0.119103322
SLC45A3	2.325367072	2.919188789	0.011199771	0.119103322
CLDN8	-2.851946685	0.835189024	0.011327543	0.120385043
DOCK3	2.404277113	2.192425607	0.011343315	0.120475578
SLC9A3R1	-2.215610677	5.672337874	0.011502761	0.122090969
CDHR4	-2.346128056	2.749554245	0.011510134	0.122091206
IL17RE	2.462880238	1.726380586	0.01152472	0.122167912
RARRES1	-2.327511643	3.103011621	0.011590685	0.122788822
SBK1	-2.426786408	2.31690255	0.011627899	0.123104543
SORCS1	-2.591478582	1.519847373	0.011639558	0.123149493
SRARP	-2.476702529	1.967504826	0.01165463	0.123230461
NPR3	-2.210130135	5.638301224	0.01169432	0.123499178
ADARB1	2.203348294	6.052809444	0.011702119	0.123499178
FOXC1	2.351657127	2.377833406	0.011702348	0.123499178
CMAHP	2.217567419	4.725053462	0.011815492	0.124614053
CCN2	2.190105245	7.742289926	0.011826322	0.124649134
DMPK	2.192393606	7.007133758	0.011898005	0.125325149
SLC7A1	-2.188847575	7.339562423	0.011978562	0.126038935
KLK3	-2.654435775	1.395269304	0.011980945	0.126038935
JPT2	-2.187840529	7.078582269	0.012039607	0.126575892
SLC2A12	2.379561317	2.108908539	0.012060365	0.126713926
ITM2A	2.198039604	5.217825427	0.012126161	0.127157682
RALGAPA2	-2.185947737	6.925438148	0.012135083	0.127157682
IL12A-AS1	-3.346444837	0.38259507	0.012140675	0.127157682
SLC39A41	-3.346444837	0.38259507	0.012140675	0.127157682
ESCO2	-2.367932952	2.430093134	0.012148531	0.127157682
GPIHBP1	2.336406791	2.365339672	0.012148531	0.127157682
TSPAN7	2.223118898	4.095544146	0.01217298	0.127257772
TMEM132D	-2.695375233	0.992875775	0.012173415	0.127257772
LRRN4CL	2.199237861	4.998659192	0.012187778	0.127327787
ENPP4	-2.217021891	4.577367412	0.01219842	0.127358869
ABCC8	-2.219339802	4.341798483	0.012214117	0.12744265
MYB	-2.320615279	2.728851441	0.012228417	0.127511763
BAIAP2L2	-2.253724368	3.758870871	0.012273521	0.127901793
FNBP1	2.178864427	7.440274161	0.012285382	0.127945133
TSGA10	-2.283793877	3.321945216	0.012324196	0.128268938
ENTPD1	2.182925499	6.378563439	0.01237752	0.128743255
DNAAF3	-2.733996399	1.258702035	0.012387782	0.128769362
MECOM	-2.180685035	6.512466944	0.012493001	0.129733119
CA2	-2.571057423	1.503363162	0.012496116	0.129733119
FAM169A	-2.237689162	3.979468422	0.012538696	0.130050908
TACSTD2	-2.199181882	4.896355932	0.012542385	0.130050908
PLAAT5	2.422663036	1.778976304	0.012585317	0.130281438
SNTG2	3.066550796	-0.022535038	0.012586629	0.130281438
RAMP1	2.168887009	7.952191914	0.012588147	0.130281438
TMEM125	-2.353647227	2.630186483	0.01261017	0.130428099
MAD2L1	-2.23807119	3.566213484	0.012668952	0.130954548
ANO6	2.165722302	7.570966162	0.012739183	0.131598608
KREMEN2	-3.576301575	-0.22135238	0.012821408	0.132201368
TEX45	-3.576301575	-0.22135238	0.012821408	0.132201368
LINC01648	-3.576301575	-0.22135238	0.012821408	0.132201368
DIO3OS	2.176358711	5.385071052	0.012878035	0.13270288
GPRIN1	-2.447000584	1.943477682	0.012927774	0.133069752
FGF18	-2.609452104	1.358973473	0.012941629	0.133069752
GLB1L3	2.527062924	1.255304645	0.012941629	0.133069752
TCAF1	-2.50247939	1.603846698	0.012953693	0.133069752
PLPPR3	-2.483152526	1.588321856	0.012953693	0.133069752
C1QTNF2	2.259762196	2.753551841	0.012971054	0.133165745
TSTD1	-2.228644164	3.738472221	0.013226085	0.135700123
PACSIN1	-2.405595584	2.017968382	0.01324232	0.13578283
THRB	2.268827118	2.908228273	0.013260833	0.13588877
GNG7	2.194206885	4.281233639	0.013306425	0.136271903
ADAMTSL1	2.167483928	5.108762205	0.013344829	0.136580992
TMEM139	-2.426907927	1.683208817	0.013362619	0.136640191
SORCS2	2.202930313	3.798071993	0.013368593	0.136640191
SMPDL3B	-2.351251344	2.338446897	0.013383516	0.136640191
STX1B	2.295500717	2.278148708	0.013383516	0.136640191
RAB27B	-2.253191437	2.995526526	0.013408815	0.136814389
DNAJC6	-2.529326921	1.469792105	0.013425963	0.136905262
ERP27	-2.709396688	1.238810063	0.013478912	0.137147653
CST4	-2.684370236	1.218626269	0.013478912	0.137147653
PLPPR4	-2.206647235	3.80278378	0.013479142	0.137147653
CCR7	-2.665096095	0.968739509	0.01348744	0.137147653
RRAS	2.154897105	6.165567902	0.013491016	0.137147653
LPCAT3	-2.216534368	3.863078239	0.013527293	0.137348332
ADCY7	-2.216534368	3.863078239	0.013527293	0.137348332
MPP2	2.239657644	2.985809205	0.01355097	0.137504682
LINC00939	-2.431917108	1.931306515	0.013623884	0.137976578
SMIM6	-2.431917108	1.931306515	0.013623884	0.137976578
MSTN	2.330520312	1.861223044	0.013623884	0.137976578
CNKSR1	-2.220186263	3.73160713	0.0136307	0.137976578
CSGALNACT1	2.158459577	4.965334466	0.01373779	0.138975906
SIRT21	-2.336653216	2.156258329	0.01380007	0.139437109
PPP1R14A	2.14713249	5.752159377	0.013800169	0.139437109
CMYA5	2.144785616	6.247428454	0.01381893	0.139477698
SLCO4A1	-2.300915081	2.450054066	0.013820979	0.139477698
GRB14	-2.463563232	1.572620566	0.013852865	0.139629818
GDF15	-2.463563232	1.572620566	0.013852865	0.139629818
MTCL1	-2.148794037	6.087814599	0.0138722	0.13973991
FOSB	-2.135897164	8.170410335	0.013894434	0.139879054
TRMT9B	-2.292249652	2.821177683	0.013903006	0.139880579
LRGUK	-2.586423119	1.340460573	0.013991958	0.140690322
POMGNT2	2.149234319	5.483482492	0.014026954	0.140872268
SYTL1	-2.207734239	3.830038621	0.014027014	0.140872268
HAGLR	2.205765366	3.497069648	0.014044612	0.140963778
TYMP	-2.156446594	4.92232527	0.014105058	0.141410022
TK1	-2.21671558	3.483566029	0.014106099	0.141410022
SMAD9	-2.139172395	6.361934902	0.014129421	0.141558389
COL8A2	2.289664005	2.327219136	0.014140051	0.141579497
CALN1	-3.29936799	0.344963105	0.014149938	0.141593146
DKK3	2.133613294	6.9708384	0.014176249	0.141771029
SLC6A1	2.312540397	1.988345222	0.014192157	0.141844715
IGFBP6	2.140999096	5.582916159	0.014204401	0.141881719
GPRC5D-AS1	-2.783475715	0.780532494	0.014252316	0.142199764
SHCBP1	-2.277065028	2.693654488	0.014261143	0.142199764
C1QTNF7	2.153612665	4.784512206	0.014261923	0.142199764
CLU	2.125117628	8.750372883	0.014293399	0.142428106
ARFGEF3	-2.171141588	4.207382156	0.014325325	0.142660657
ESPL1	-2.290357306	2.441562676	0.014340644	0.142727641
SEMA3E	-2.250874001	2.731339794	0.014420455	0.14343603
MAGIX	-2.268773815	2.49458705	0.014529103	0.144430237
HSD17B14	2.156458838	4.45596443	0.014554747	0.14459863
FHAD1	-2.21430027	3.413165202	0.014712827	0.145994667
AURKA	-2.259270037	2.679325055	0.014712845	0.145994667
CCNB1	-2.153821835	4.572156935	0.014766138	0.146436006
PIP4P2	2.154396486	4.126857073	0.014805237	0.146736156
TSPAN8	-2.217058627	2.966409125	0.014843671	0.147029354
AMIGO2	2.119275758	6.437026533	0.014857404	0.147072834
MAFF	-2.132044747	5.304675673	0.014867549	0.147072834
SYNE4	-2.44610051	1.8259234	0.014874623	0.147072834
RAB23	2.122080832	5.891542772	0.014907004	0.147305324
LHFPL3-AS1	-2.602561942	0.919152419	0.014967264	0.147725024
L1CAM	2.521133973	0.815533124	0.014967264	0.147725024
SEC14L1	-2.110676792	7.657990563	0.015023412	0.14819115
EGFL6	-2.185428083	3.354395909	0.015102286	0.148880756
ABCC9	2.11876612	5.796004563	0.015138686	0.148991916
RASSF71	-2.563020563	1.321695364	0.015141462	0.148991916
COL4A4	2.286195587	1.825547162	0.01514944	0.148991916
TNFRSF8	2.286195587	1.825547162	0.01514944	0.148991916
SLC16A3	-2.135594238	4.881447071	0.015214257	0.149482514
TM4SF4	-2.959254859	0.563277456	0.015240223	0.149482514
KCNE1	-2.959254859	0.563277456	0.015240223	0.149482514
SIGLEC8	2.770027858	0.389759898	0.015240223	0.149482514
RASA4B	2.149351769	4.150755276	0.015244319	0.149482514
INPP5A	2.111613774	6.14406368	0.015299561	0.149935697
SLCO2A1	2.124091023	4.795924094	0.01531575	0.150005849
TNFRSF21	-2.119037648	5.719606871	0.015340426	0.150158999
TEAD3	2.107128004	6.670992172	0.015361346	0.150186854
PPP1R9A	-2.130263119	4.993245001	0.015361355	0.150186854
CAV2	2.110758793	5.731698101	0.015463517	0.151096753
TINAGL1	2.109587961	6.072535504	0.015497855	0.151184011
VSIG2	-2.192672034	3.168361451	0.015499559	0.151184011
FAM174B	-2.123997449	4.907895578	0.015508321	0.151184011
TBC1D9B	2.135424806	4.180455796	0.015508853	0.151184011
CD79B	2.483019478	0.944831133	0.015540812	0.151406701
LRATD1	-2.12559154	4.978268157	0.015626678	0.15215401
MIA2	-2.104168429	6.316076502	0.015646843	0.152261104
FGF9	-2.208252833	3.096332928	0.015659695	0.152296948
GPRIN3	-2.135943096	4.198506187	0.015678248	0.152388164
SLC25A35	-2.146228996	4.147312497	0.015714283	0.152626224
PTGER2	2.14293566	3.854753608	0.015725349	0.152626224
DOCK5	-2.102271139	6.274449308	0.015730305	0.152626224
RARRES2	2.095585735	6.816013559	0.015833438	0.153456854
FMO1	2.285359316	2.032359105	0.01583439	0.153456854
MSX1	-2.094192386	7.43534464	0.015866718	0.153673949
NKILA	2.33819516	1.438571902	0.015875293	0.153673949
BVES-AS1	2.34089396	1.793260279	0.015985273	0.154648441
PRKCQ-AS1	-2.155207647	3.734369262	0.016000923	0.154689235
NEK5	-2.194841565	3.085550622	0.016030859	0.154689235
ATP6V0A4	-2.747981745	0.752362945	0.016035504	0.154689235
CDKN2B-AS1	-2.711592461	0.723600736	0.016035504	0.154689235
CFAP298-TCP10L	2.178998595	2.90356433	0.016036052	0.154689235
LOC105373159	-2.182017637	3.387127352	0.016170339	0.155613814
MARF1	2.232319465	2.17124548	0.016201814	0.155613814
SLC12A3	-3.498919473	-0.280190096	0.016225581	0.155613814
SEC14L5	-3.498919473	-0.280190096	0.016225581	0.155613814
SYT6	-3.498919473	-0.280190096	0.016225581	0.155613814
SRRM4	-3.498919473	-0.280190096	0.016225581	0.155613814
FAM72D	-3.498919473	-0.280190096	0.016225581	0.155613814
RN7SL250P	-3.498919473	-0.280190096	0.016225581	0.155613814
LOC101926956	3.151568936	-0.434140224	0.016225581	0.155613814
HNRNPD-DT	3.151568936	-0.434140224	0.016225581	0.155613814
LYSMD2	2.194223766	2.812121095	0.016259199	0.15584625
CENPE	-2.134714171	4.216810902	0.016280065	0.155956266
MME	-2.081239692	7.785915861	0.016364555	0.156675285
CNGA4	-2.539232115	1.302670752	0.016400808	0.15693192
SLC39A14	-2.079349241	7.152004478	0.016575235	0.158509627
IL34	2.265757645	2.016570419	0.016587537	0.158536009
KLK8	-2.570248127	0.893668599	0.016636829	0.158915676
ALDH1B1	2.082559713	6.082522792	0.016660065	0.159046172
IGLC3	2.435479209	1.302019818	0.016730606	0.159627854
RAP2C	2.084501363	5.944474206	0.016750438	0.159725335
OVOL2	-2.216741012	2.452950515	0.016787396	0.15998591
MTLN	-2.085598259	5.581220599	0.016814643	0.160153694
ZNF321P	-2.307633634	2.220705572	0.01690757	0.1609465
NUP62CL	-2.403146997	1.524415927	0.017012514	0.161852731
RMI1	-2.109238505	4.458413966	0.017043778	0.162057355
FGF14	2.441322294	0.911989402	0.017104955	0.162545997
RNF144B	-2.084258433	5.220385239	0.017147603	0.162858113
HERC5	2.094668222	4.147504627	0.017302252	0.164232975
FAM110D	2.161999235	2.67441745	0.01741826	0.165239705
RIMKLB	-2.057615949	8.701657688	0.017449088	0.165249073
TIMP2	2.056348995	9.763323741	0.017457134	0.165249073
PTPRK	-2.87473471	0.496454365	0.017459041	0.165249073
TMEM74	-2.87473471	0.496454365	0.017459041	0.165249073
GLDC	-2.60657563	1.156233521	0.017478245	0.165336635
IGFBP5	2.05428949	11.75432632	0.017534086	0.165770462
NXPH3	2.095286094	4.174700834	0.017553477	0.165859392
KAZALD1	-2.095857375	4.313824094	0.017592148	0.16613028
ERCC6L	-2.379101852	1.772186182	0.0176554	0.16663287
EPS8L2	-2.069035715	5.801214733	0.017690745	0.16687164
ORC6	-2.169091349	2.879236774	0.017732205	0.167167792
BHLHE41	-2.096518178	4.296716526	0.017743389	0.167178356
TTLL10	-2.515044838	1.283379336	0.017781944	0.16725248
PTP4A11	-2.515044838	1.283379336	0.017781944	0.16725248
LINC00173	2.425426837	1.173768531	0.017781944	0.16725248
LRRC46	-2.130605535	3.542021153	0.017791532	0.16725248
ITPR3	-2.055161459	6.386469901	0.017932951	0.168486564
BFAR	-2.30213041	1.935079353	0.017968629	0.168677882
FCER1A	2.205452979	2.311040459	0.017973623	0.168677882
STAB2	2.148745409	2.701969235	0.018024437	0.169046505
LRRC31	-2.442060222	1.400093637	0.018033255	0.169046505
ENO2	2.077194188	4.500283247	0.018116738	0.169733292
EZR	-2.045398526	7.548504757	0.018198325	0.17040157
NEK10	-2.242806582	2.08131407	0.018220645	0.170418431
RAD54L	-2.228887329	2.070270432	0.018220645	0.170418431
PHF15	2.084911285	4.268453509	0.018289473	0.170965918
CDK15	2.897639095	-0.15062845	0.018334706	0.171232162
MT1X	-2.107496313	3.696073283	0.018338572	0.171232162
AVPR1A	2.046194598	6.427428434	0.018393035	0.171644216
SLC16A6	-2.269880489	2.190503974	0.018427642	0.171870614
RAD17	2.177193943	2.607081966	0.01844333	0.171920401
CAMK2N1	2.047493249	5.827172682	0.018521936	0.172285304
COL2A1	2.617229494	0.712253066	0.018523963	0.172285304
SSTR1	2.428329384	0.743067448	0.018523963	0.172285304
HRCT1	2.428329384	0.743067448	0.018523963	0.172285304
NFIX	2.03405088	8.027708685	0.01871753	0.173988186
KIAA1217	-2.042365134	6.08885969	0.018778248	0.174454968
CBX7	2.040424183	5.800851039	0.018890631	0.175400938
FBLN5	2.031275925	7.480215269	0.01892937	0.175590469
PIMREG	-2.286724797	1.922823586	0.018932185	0.175590469
STRA6	-2.104888492	3.426737989	0.018948809	0.175646576
LINC00672	2.164947603	2.555773531	0.018982218	0.175858124
LRRN2	2.115324462	3.097288716	0.019035402	0.176252545
FZD9	-2.579683108	1.134789859	0.019102998	0.176681459
DGKG	2.413300519	1.033402642	0.019102998	0.176681459
SDR42E1	-2.078382082	3.921061578	0.019148476	0.177003528
CENPM	-2.257073326	2.180289559	0.019246127	0.177708402
SLC35F1	2.159350024	2.112945557	0.019246127	0.177708402
KIF13B	-2.0314663	6.473367297	0.019258841	0.177727008
SUSD4	-2.465418675	1.243964857	0.019298276	0.177870175
DGKI	2.38989221	1.145597028	0.019298276	0.177870175
GINS4	-2.233075143	2.2437151	0.019306479	0.177870175
ADGRF1	-2.075712494	4.169432614	0.019362219	0.17828482
TMC41	-3.148152942	0.225411149	0.019434951	0.178631758
MKX	2.746173898	0.087606379	0.019434951	0.178631758
POU5F2	2.746173898	0.087606379	0.019434951	0.178631758
GRAMD2A	-2.419393068	1.382103648	0.019453666	0.178631758
FCGBP1	-2.419393068	1.382103648	0.019453666	0.178631758
WNT4	-2.038305642	5.273495819	0.019466207	0.178648161
AEBP1	2.019369461	8.462274023	0.019493087	0.178796061
ALDOC	2.115803739	3.152946636	0.019514269	0.178814506
CIT	-2.080068736	3.701007245	0.019516628	0.178814506
MYCL	-2.166845792	2.605397686	0.019609883	0.179470944
GINS1	-2.157269177	2.597786005	0.019609883	0.179470944
ANXA6	2.01708922	8.01586489	0.019658156	0.179813675
TRNP1	2.046973005	4.321752494	0.019681029	0.179923812
PMEL	2.260425938	1.56337408	0.019768773	0.180626563
KCNS2	-2.125343152	3.154915291	0.019927906	0.18198045
MAPK13	-2.030596012	5.223039564	0.019953603	0.182032124
PCLAF	-2.25541109	1.897982315	0.019955481	0.182032124
TNFRSF12A	2.076768164	3.521788764	0.02008034	0.183070538
TLCD1	-2.244151451	2.169999691	0.020106578	0.1832092
ADCY2	2.056460875	3.661326468	0.020121067	0.183240708
GPAA1P2	-2.208232226	2.223971658	0.020133884	0.183256956
SCN3B	2.171190304	2.333612881	0.020199672	0.183755067
ST3GAL6	-2.053832476	4.093302636	0.020221201	0.183850233
TCIM	-2.017051289	6.107788195	0.020264472	0.184142859
OCIAD2	-2.040889425	4.679049803	0.020320248	0.18454874
CCDC107	2.081503798	3.204594346	0.020387006	0.185053852
PKD1L2	-2.01169543	6.044294971	0.020496758	0.185948469
LAMP5	-2.047417787	4.00607755	0.020704022	0.187436484
RDH12	-3.417150398	-0.341679434	0.020717199	0.187436484
LINC01231	-3.417150398	-0.341679434	0.020717199	0.187436484
MIR5581	-3.417150398	-0.341679434	0.020717199	0.187436484
DUS4L1	-3.417150398	-0.341679434	0.020717199	0.187436484
CCDC69	2.011031031	5.251401739	0.020805744	0.188057057
TDRD10	2.398384006	0.87843357	0.020808432	0.188057057
EMCN	2.009971511	5.768102762	0.020864973	0.188465505
SLC27A2	-2.524345801	1.0908703	0.020903485	0.188592817
NELL1	-2.524345801	1.0908703	0.020903485	0.188592817
DNAH2	-2.157279215	2.712872297	0.020913128	0.188592817
TRAF4	-2.029716916	4.670134154	0.020956159	0.188751864
CC2D2B	2.107121911	2.377704356	0.020964762	0.188751864
PPP1R42	-2.439950413	1.223825302	0.020964854	0.188751864
PDZK1IP1	-2.318442876	1.457404188	0.021027945	0.189206137
HELB	-2.27317875	1.561236401	0.021041606	0.189206137
ULBP3	-2.308839605	1.716279003	0.021049482	0.189206137
SGO2	-2.058152994	3.65671616	0.021076447	0.189346062
BTBD3	-1.993064276	7.327675149	0.021239665	0.190709231
FRK	-2.031616462	4.262477998	0.021318281	0.191271919
MAP3K9	-2.080445287	3.078776451	0.021336877	0.191271919
CYP4B1	-2.080445287	3.078776451	0.021336877	0.191271919
TEC	-2.115744171	2.786366738	0.021501131	0.192640394
CFAP46	-2.139484224	2.698727641	0.021552657	0.192997944
EMID1	-1.992293696	6.068556944	0.021725023	0.194436616
PALLD	1.9789853	9.990944332	0.021815629	0.195108886
CDC25A	-2.145574996	2.32620808	0.02182363	0.195108886
NLGN4X	-1.997539303	5.317405496	0.021835908	0.195113644
HMGCR	-1.984586381	6.774794872	0.02193608	0.195890882
ADAMTS9-AS2	2.019887306	4.032630748	0.021949323	0.195890882
CENPU	-2.108553697	2.926837771	0.021970063	0.195890882
DDR11	-2.108553697	2.926837771	0.021970063	0.195890882
PLAC9	2.015783698	4.419354424	0.022000148	0.196053895
VCL	1.975975882	9.193622113	0.02203181	0.196229482
VWA2	-2.086962361	2.862650751	0.022043478	0.196229482
FBXL16	-2.171827199	2.025196686	0.022072778	0.196385066
NEBL	-2.000706849	4.809082195	0.022110975	0.196619598
ENDOG	-2.223402611	1.872687751	0.022198381	0.197291227
C4B1	2.221795559	1.698062589	0.022268105	0.197691443
SLC8A3	2.80513733	-0.218851257	0.022314819	0.197691443
FAM178B	2.80513733	-0.218851257	0.022314819	0.197691443
MAP7D2	2.80513733	-0.218851257	0.022314819	0.197691443
PCDHA7	2.80513733	-0.218851257	0.022314819	0.197691443
TOLLIP-DT	2.80513733	-0.218851257	0.022314819	0.197691443
FMO2	2.227081153	1.621967144	0.02234293	0.197834977
MEF2C	1.98119112	6.200376313	0.022360399	0.197884169
LINC01798	2.232998361	1.541712019	0.02242318	0.198334099
FAM153A	2.321356935	1.32217325	0.022600656	0.199691222
FBXO16	-2.296466313	1.440129114	0.022600656	0.199691222
SAMD10	-2.106682768	2.365762478	0.022627095	0.199818538
STK32B	2.122135031	2.244566673	0.022702637	0.200272704
WDR62	-2.121952435	2.307583864	0.022702637	0.200272704
NKPD1	-2.414024462	1.203385916	0.022798603	0.200905883
KLKP1	-2.414024462	1.203385916	0.022798603	0.200905883
CFAP61	-2.495860278	1.068371527	0.022901344	0.201041574
TRPV6	-2.495860278	1.068371527	0.022901344	0.201041574
DRD2	2.333356236	0.970893488	0.022901344	0.201041574
MIR133A1HG	2.333356236	0.970893488	0.022901344	0.201041574
ADGRG3	-3.094008137	0.183113211	0.022910824	0.201041574
NPAP1	-3.094008137	0.183113211	0.022910824	0.201041574
FTCDNL1	-3.094008137	0.183113211	0.022910824	0.201041574
MAP3K9-DT	-3.094008137	0.183113211	0.022910824	0.201041574
KIF24	-2.060235319	3.02118092	0.022951384	0.201291153
RGS7BP	-2.034434002	3.495654506	0.02303688	0.201934357
LINC01359	2.162026356	1.996783034	0.023066449	0.202041514
IGSF11	-2.468722954	0.814237419	0.02308602	0.202041514
THEM5	-2.784953118	0.426190015	0.02310992	0.202041514
LIX1L-AS1	2.645050551	0.293018006	0.02310992	0.202041514
TSPEAR-AS1	2.645050551	0.293018006	0.02310992	0.202041514
C22orf23	2.036584873	3.168796931	0.023134203	0.202064133
MZB1	-2.596570453	0.633491433	0.023136836	0.202064133
NEURL1B	1.967788682	6.275553939	0.023159524	0.202155991
GJC2	2.043754406	2.795402397	0.023278204	0.20308521
CYB561	-1.963502486	6.212072687	0.023356254	0.203659178
PTTG1	-2.045704692	3.051307711	0.023443105	0.204309244
PUF60	-2.010319679	3.933743737	0.023507154	0.204655352
PATJ	-1.964930119	5.9505574	0.023519775	0.204655352
RAB17	-2.092050563	2.715384948	0.02351978	0.204655352
ITGA8	1.9820463	4.544406847	0.023537718	0.204704208
L3MBTL4	-2.004808286	3.862580886	0.023671426	0.205759321
SKAP1	-2.045398869	3.169072017	0.023700466	0.205903997
CLIC4	1.949884959	9.424905868	0.023716611	0.205936556
CAVIN2	1.960686486	5.765973403	0.023770807	0.206299311
LMNA	1.946984484	8.608890238	0.023957548	0.207811404
SLC6A20	2.141031724	2.040495736	0.02401907	0.208236312
SPTBN2	-1.977785502	4.642001767	0.02408601	0.208707728
LINC00964	-2.274149796	1.422634401	0.024309658	0.210501172
CORO1C	1.942770338	7.848319116	0.024318328	0.210501172
PDLIM5	1.941356759	7.839554319	0.024416595	0.211241701
SYK	-1.969991008	4.748915423	0.024493325	0.211795226
ST6GALNAC2	-2.324985801	1.307694113	0.024549514	0.212060313
FMN1	-2.324985801	1.307694113	0.024549514	0.212060313
POU6F1	1.971645227	4.507018048	0.024607086	0.212447148
RBMS3	1.96013367	4.837225024	0.024682678	0.212856711
NACC2	1.945068492	6.402311114	0.024682987	0.212856711
ALCAM	-1.939023023	7.385534419	0.024692967	0.212856711
CDT1	-2.055015976	2.788779189	0.024710157	0.212894409
CPE	1.942737153	6.515340823	0.024750748	0.21313358
RNU6-8	2.316084272	1.087655603	0.024818572	0.213496275
KCNIP1-OT1	2.316084272	1.087655603	0.024818572	0.213496275
CCDC170	-1.946998606	5.833228539	0.024837828	0.21355133
STOX2	1.985610616	3.489770803	0.024979598	0.214659133
CFAP53	-2.062048185	2.890040075	0.025024559	0.214934303
PTCH1	-1.932978504	7.656305168	0.025064432	0.215165516
MGARP	2.291659052	0.938662653	0.025121187	0.215541345
SRRM2-AS1	-2.253802018	1.672813314	0.025212922	0.216216748
IQSEC3	2.039531215	2.72383603	0.025421738	0.217790613
RPS251	1.9991388	2.917883305	0.025422672	0.217790613
LOC100506725	2.308472269	0.809054199	0.025461672	0.218012287
CNR1	2.120540165	1.901164435	0.02557964	0.218909532
FBP1	-2.085777131	2.27917257	0.025593108	0.218912006
C3	-1.924182153	7.864397156	0.025656857	0.219344341
FSTL3	1.93577311	5.428391997	0.025779303	0.220277782
KLHDC8A	2.179673869	1.409931444	0.025810337	0.22036893
HOXA7	2.518042102	0.634500449	0.025843036	0.22036893
VIP	2.518042102	0.634500449	0.025843036	0.22036893
DHH	2.329141991	0.667044289	0.025843036	0.22036893
PRF1	-1.983452112	3.485025698	0.025945599	0.22112999
TENM3	1.937048008	5.137682889	0.025968647	0.22121292
IL1RL2	-2.157173014	1.820668947	0.026126751	0.222331688
CCDC160	-2.157173014	1.820668947	0.026126751	0.222331688
KCNMA1-AS1	2.255919966	1.270776034	0.026168335	0.222571539
SLC12A8	-2.136385564	2.084821214	0.026298266	0.223562177
GPAT3	2.024444266	2.67658565	0.026330727	0.223723632
TLR4	-1.929181118	5.195520741	0.026445302	0.223836426
DEGS2	-2.008789008	3.249229177	0.026475062	0.223836426
LINC01797	2.265960985	1.168142709	0.026576667	0.223836426
PIANP	1.954622202	3.909160693	0.026577791	0.223836426
SRL	2.00192386	3.062273365	0.026592709	0.223836426
NBL1	1.911453398	7.495393915	0.026607743	0.223836426
MICOS10-NBL1	1.911453398	7.495393915	0.026607743	0.223836426
CXCL17	-3.330466879	-0.406070538	0.026706022	0.223836426
TRGV4	-3.330466879	-0.406070538	0.026706022	0.223836426
PAEPP1	-3.330466879	-0.406070538	0.026706022	0.223836426
NR4A1AS	-3.330466879	-0.406070538	0.026706022	0.223836426
LOC728196	-3.330466879	-0.406070538	0.026706022	0.223836426
C22orf31	-3.238240198	-0.473650469	0.026706022	0.223836426
KLC3	-3.238240198	-0.473650469	0.026706022	0.223836426
IL19	-3.238240198	-0.473650469	0.026706022	0.223836426
FAM217A	-3.238240198	-0.473650469	0.026706022	0.223836426
TDRD5	-3.238240198	-0.473650469	0.026706022	0.223836426
CHP2	-3.238240198	-0.473650469	0.026706022	0.223836426
ADH4	-3.238240198	-0.473650469	0.026706022	0.223836426
SHISA9	-3.238240198	-0.473650469	0.026706022	0.223836426
LOC100505841	-3.238240198	-0.473650469	0.026706022	0.223836426
HIF1A-AS3	-3.238240198	-0.473650469	0.026706022	0.223836426
KYAT11	-3.238240198	-0.473650469	0.026706022	0.223836426
SRCIN11	-3.238240198	-0.473650469	0.026706022	0.223836426
C1orf189	-2.737876271	0.389651807	0.026707832	0.223836426
MIR924HG	-2.737876271	0.389651807	0.026707832	0.223836426
IGKV4-1	2.578252589	0.242294214	0.026707832	0.223836426
LRP8	-1.982525697	3.193182151	0.026746068	0.224043837
LRRC71	-2.234979468	1.658015383	0.026804893	0.224197419
LINC01480	-2.234979468	1.658015383	0.026804893	0.224197419
CHMP1B2P	-2.234979468	1.658015383	0.026804893	0.224197419
ERICH5	-2.360731547	1.161570338	0.027046234	0.226005881
CECR2	-1.942870762	4.403706656	0.027048323	0.226005881
TP53AIP1	-3.037751755	0.139460913	0.027120138	0.22615091
GRIN2C	2.668598252	0.029429183	0.027120138	0.22615091
SLFNL1	2.668598252	0.029429183	0.027120138	0.22615091
NOTCH41	2.668598252	0.029429183	0.027120138	0.22615091
SAMD15	-2.117287913	1.889255407	0.027228959	0.226830609
HMGA2	-2.117287913	1.889255407	0.027228959	0.226830609
IRF7	2.706295788	-0.290194089	0.027322057	0.227492077
PDE7B	1.939095216	4.224309404	0.027364455	0.227730942
COLEC11	-2.047504283	2.511207353	0.027388643	0.2278181
TLR6	-2.036378211	2.310709821	0.027454964	0.228255459
ADAMTS9	-1.89880149	7.607056025	0.027587975	0.229076959
[truncated: 14,612 more rows]
