# Supplementary material for: Dysfunctional intercellular communication and metabolic signaling pathways in thin endometrium
Source: Front Physiol. 2022 Nov 24;13:1050690. doi: 10.3389/fphys.2022.1050690 (PMC9729336; doi:10.3389/fphys.2022.1050690)
Supplement: Supplementary file 3 [file Table2.XLS]

p_val	avg_log2FC	pct.1	pct.2	p_val_adj	cluster	gene
0	374.443008327944	0.253	0.083	0	0	APOD
0	261.917198400305	0.99	0.373	0	0	SFRP4
0	221.521761410933	0.826	0.273	0	0	MMP11
0	188.339775407236	0.959	0.397	0	0	COL3A1
0	178.034046856932	0.693	0.169	0	0	PTGDS
0	160.932141615896	0.722	0.287	0	0	MGP
0	150.642981898886	0.808	0.481	0	0	IGFBP2
0	144.892874227305	0.956	0.768	0	0	JUN
0	143.616205044404	0.74	0.217	0	0	IGFBP5
0	124.687383008684	0.661	0.183	0	0	DIO2
0	114.55600765148	0.829	0.262	0	0	LUM
0	78.6949523025748	0.793	0.218	0	0	SFRP1
0	74.3668672019489	0.868	0.782	0	0	ITM2B
0	59.9290902592216	0.82	0.529	0	0	TUBA1A
0	58.9490973134373	0.827	0.76	0	0	JUNB
0	55.5421372490523	0.822	0.705	0	0	SSR4
0	53.2794275055035	0.56	0.209	0	0	PRSS23
0	52.7159537215496	0.711	0.207	0	0	ECM1
0	51.2080584703578	0.95	0.644	0	0	IFITM3
0	48.7401304280919	0.511	0.376	0	0	RHOB
0	46.9163029315265	0.787	0.75	0	0	JUND
0	43.7957509786468	0.402	0.199	0	0	GLIPR1
0	37.5168274888926	0.414	0.241	0	0	IER5L
0	32.4448748082151	0.882	0.57	0	0	LAPTM4A
0	30.0294121095936	0.689	0.207	0	0	NUPR1
0	28.1893160389461	0.963	0.945	0	0	RPL7A
0	27.8088301426525	0.356	0.139	0	0	CDKN1C
0	26.9800470807888	0.413	0.168	0	0	NBL1
0	26.2037329390723	0.285	0.108	0	0	CCDC80
0	26.1645621753953	0.693	0.178	0	0	HOXA10
0	25.3098800318558	0.835	0.44	0	0	PGRMC1
0	25.1498877130632	0.663	0.298	0	0	VCAN
0	22.60032147828	0.393	0.09	0	0	TMEM158
0	19.5458194216746	0.253	0.042	0	0	KLK1
0	19.5400178531865	0.264	0.085	0	0	F13A1
0	18.346481350912	0.684	0.358	0	0	PMEPA1
0	17.2709055585594	0.624	0.325	0	0	LMO4
0	17.2227617830107	0.565	0.204	0	0	TGFBI
0	16.6577269228036	0.939	0.914	0	0	MYL6
0	16.03142034341	0.621	0.387	0	0	LRPAP1
0	15.9273618104974	0.789	0.45	0	0	IGFBP4
0	15.4161478627328	0.492	0.279	0	0	MAP1LC3A
0	15.1905218708865	0.988	0.98	0	0	RPS14
0	15.1474534635811	0.798	0.231	0	0	DCN
0	15.0404336500701	0.314	0.113	0	0	GADD45G
0	14.8893098205362	0.511	0.258	0	0	REV3L
0	14.7596208542259	0.279	0.06	0	0	MIR503HG
0	14.4469940780136	0.875	0.734	0	0	EEF2
0	14.3568488651617	0.729	0.228	0	0	SPON2
0	14.3435086509592	0.892	0.703	0	0	COX6C
0	14.3330903954556	0.524	0.16	0	0	MMP2
0	14.0131148849978	0.961	0.915	0	0	RPL5
0	13.9530810457872	0.592	0.416	0	0	IFI6
0	13.9041620912254	0.313	0.116	0	0	TUBB3
0	13.5847780475675	0.879	0.73	0	0	PPIB
0	13.3950295508961	0.487	0.261	0	0	KDM5B
0	11.7324114841525	0.771	0.266	0	0	COL6A1
0	11.3933844740674	0.652	0.469	0	0	ARF4
0	11.196732136164	0.827	0.633	0	0	SSR2
0	10.901764077925	0.945	0.893	0	0	SERF2
0	10.888285227176	0.947	0.597	0	0	MDK
0	10.6614477584299	0.442	0.117	0	0	EDNRA
0	10.4527750073098	0.63	0.188	0	0	CPXM1
0	9.84406017867248	0.647	0.241	0	0	CLEC11A
0	9.57325383921119	0.734	0.571	0	0	EIF3F
0	9.48891383162329	0.731	0.502	0	0	RABAC1
0	9.44607422868711	0.903	0.751	0	0	FOS
0	9.44510034718663	0.491	0.199	0	0	APCDD1
0	9.39856014890176	0.733	0.636	0	0	CALR
0	9.37330581183998	0.915	0.3	0	0	IGF1
0	9.34657026223328	0.839	0.395	0	0	RBP1
0	9.30734780648723	0.805	0.64	0	0	CD81
0	9.19996264855103	0.352	0.106	0	0	TCEAL7
0	8.8741325514294	0.471	0.075	0	0	OGN
0	8.79619478735561	0.928	0.834	0	0	RPL36A
0	8.72659087695477	0.394	0.08	0	0	PCSK5
0	8.67570465724916	0.961	0.943	0	0	RPL8
0	8.43771087178275	0.517	0.134	0	0	CTSK
0	8.22504863960942	0.809	0.407	0	0	S100A13
0	8.15333709691083	0.812	0.553	0	0	GABARAP
0	8.14579841805251	0.373	0.098	0	0	ADAM12
0	7.84549017990534	0.412	0.16	0	0	P4HA2
0	7.77363156735922	0.72	0.404	0	0	CHCHD10
0	7.76546675438539	0.705	0.169	0	0	SERPINF1
0	7.75890857139427	0.575	0.183	0	0	PLPP1
0	7.63033603835093	0.731	0.499	0	0	SSR3
0	7.57313465903749	0.748	0.59	0	0	EIF3E
0	7.4864787489355	0.501	0.286	0	0	ZBTB20
0	7.4653817754097	0.25	0.047	0	0	TUNAR
0	7.11639821008679	0.613	0.28	0	0	PALLD
0	6.93694592379488	0.851	0.775	0	0	EEF1D
0	6.91645244625341	0.68	0.28	0	0	NREP
0	6.88784150997324	0.686	0.429	0	0	TTC3
0	6.72787733616994	0.983	0.971	0	0	RPL11
0	6.64269899888367	0.42	0.129	0	0	RORB
0	6.64123434586172	0.612	0.342	0	0	TCEAL4
0	6.49029852714236	0.377	0.181	0	0	EMX2
0	6.32673603073481	0.507	0.116	0	0	HOXA11
0	6.23240200801286	0.324	0.104	0	0	WNT5A
0	6.19019315957774	0.295	0.079	0	0	DKK3
0	6.18434207916187	0.602	0.424	0	0	TMED9
0	6.15703081823171	0.877	0.799	0	0	PFDN5
0	5.82259235203369	0.386	0.091	0	0	SDK1
0	5.70401244281306	0.526	0.127	0	0	ALDH1A2
0	5.5768740382625	0.63	0.405	0	0	APEX1
0	5.5378091893472	0.808	0.618	0	0	CIRBP
0	5.44121138728201	0.598	0.29	0	0	PPIC
0	5.3928901812039	0.839	0.764	0	0	NPM1
0	5.35746149307331	0.695	0.51	0	0	P4HB
0	5.20585123282786	0.521	0.262	0	0	FKBP11
0	5.1478153518561	0.586	0.383	0	0	HDLBP
0	5.11800116116747	0.744	0.345	0	0	SERPINH1
0	5.11618689531412	0.994	0.983	0	0	RPL13A
0	5.05220312171105	0.698	0.512	0	0	WDR83OS
0	5.04582869384569	0.956	0.874	0	0	RPL17
0	4.94222035029806	0.254	0.088	0	0	IGFBP6
0	4.91971130663199	0.281	0.109	0	0	VASN
0	4.89502383808199	0.295	0.073	0	0	P2RY14
0	4.83159241768935	0.374	0.091	0	0	ADRA2C
0	4.80479025904526	0.314	0.176	0	0	KCNK6
0	4.74520598409061	0.487	0.11	0	0	PAMR1
0	4.70034160262793	0.282	0.133	0	0	KIF21A
0	4.68419436561712	0.331	0.091	0	0	C17orf58
0	4.6250240311485	0.485	0.312	0	0	MRPS24
0	4.60700328587011	0.572	0.139	0	0	OSR2
0	4.60431510320162	0.792	0.65	0	0	EDF1
0	4.55772213569595	0.413	0.223	0	0	SLC25A37
0	4.47264766144391	0.717	0.557	0	0	PNISR
0	4.43423455335415	0.91	0.825	0	0	RPL4
0	4.40531055933146	0.407	0.141	0	0	TGM2
0	4.39370032661983	0.415	0.173	0	0	GPX7
0	4.28777925670721	0.36	0.145	0	0	CPQ
0	4.18789752753995	0.51	0.18	0	0	MFAP2
0	4.13543790011578	0.406	0.249	0	0	PTEN
0	4.06923931686434	0.297	0.091	0	0	PCDH18
0	4.01416420227481	0.526	0.127	0	0	MXRA8
0	3.98734361457535	0.41	0.123	0	0	SSPN
0	3.78806856556121	0.434	0.136	0	0	EMILIN1
0	3.76494519761511	0.728	0.186	0	0	ISLR
0	3.7611105240984	0.437	0.159	0	0	SH3PXD2A
0	3.70188842883132	0.362	0.112	0	0	MRC2
0	3.67466388581429	0.637	0.33	0	0	MAGED2
0	3.66189649019783	0.759	0.497	0	0	EID1
0	3.60747112289534	0.751	0.544	0	0	CUTA
0	3.42982439510104	0.385	0.186	0	0	ZFYVE21
0	3.39985375296626	0.4	0.201	0	0	ISOC1
0	3.343141614364	0.362	0.096	0	0	OLFM1
0	3.26985461803339	0.617	0.267	0	0	TAX1BP3
0	3.25292854730307	0.599	0.412	0	0	KDELR2
0	3.20853045843448	0.542	0.319	0	0	SEC31A
0	3.20398054510515	0.306	0.166	0	0	H1F0
0	3.19612084427185	0.377	0.155	0	0	WLS
0	3.14899603516677	0.474	0.256	0	0	PLEKHA5
0	3.14415382953	0.539	0.163	0	0	NDN
0	3.10869161415181	0.397	0.068	0	0	WNT2
0	3.07473223517769	0.53	0.164	0	0	SULF2
0	3.07428530380115	0.483	0.257	0	0	SRM
0	3.06877313580365	0.579	0.344	0	0	NME3
0	3.06147044417774	0.337	0.139	0	0	NXN
0	3.05088593100642	0.533	0.286	0	0	SAT2
0	3.03898480929502	0.383	0.08	0	0	WNT4
0	2.89773253728863	0.355	0.141	0	0	JAZF1
0	2.8868736600423	0.328	0.097	0	0	COL27A1
0	2.84713236623734	0.597	0.183	0	0	COL5A1
0	2.84076995798841	0.562	0.387	0	0	LMAN1
0	2.839339875268	0.386	0.147	0	0	HIC1
0	2.77979430852538	0.48	0.122	0	0	C1S
0	2.7348889226337	0.293	0.065	0	0	F10
0	2.66636238069947	0.409	0.097	0	0	FOXL2
0	2.64888964904625	0.539	0.37	0	0	SNHG7
0	2.64125268635163	0.907	0.874	0	0	RPL27
0	2.59561410030231	0.763	0.504	0	0	OSTC
0	2.50176631987553	0.487	0.247	0	0	YIF1A
0	2.48582939798225	0.268	0.065	0	0	HOXA11-AS
0	2.46317804197796	0.515	0.333	0	0	HM13
0	2.41670156522443	0.576	0.23	0	0	OAF
0	2.39108540772723	0.712	0.537	0	0	BSG
0	2.38715403087297	0.612	0.479	0	0	SF3B5
0	2.37748371087269	0.533	0.151	0	0	COL14A1
0	2.32455861538683	0.429	0.139	0	0	KANK2
0	2.31131893717199	0.644	0.521	0	0	CNBP
0	2.29670422721269	0.415	0.239	0	0	MAP1B
0	2.28561200093305	0.74	0.591	0	0	PARK7
0	2.25703777130517	0.516	0.186	0	0	COL5A2
0	2.25276447780196	0.515	0.211	0	0	LTBP4
0	2.2243253686356	0.422	0.094	0	0	HAND2-AS1
0	2.21123172669019	0.45	0.248	0	0	KAT6B
0	2.18756363579542	0.443	0.175	0	0	FKBP10
0	2.16247716414019	0.778	0.38	0	0	FBLN1
0	2.16036070763573	0.367	0.101	0	0	COPZ2
0	2.14672643864848	0.439	0.21	0	0	ZNF516
0	2.12830806510928	0.529	0.139	0	0	TWIST2
0	2.11639595096944	0.536	0.359	0	0	GSN
0	2.10071753890155	0.607	0.35	0	0	LGALS3BP
0	2.05868174613752	0.621	0.499	0	0	EIF3G
0	2.04803357553074	0.591	0.461	0	0	UBXN1
0	2.02814072901313	0.425	0.28	0	0	IGBP1
0	2.02711289374808	0.456	0.238	0	0	GAS6
0	1.973168150326	0.476	0.327	0	0	CCDC85B
0	1.96256716524653	0.548	0.27	0	0	QPRT
0	1.95072777145175	0.347	0.136	0	0	FJX1
0	1.9502620045138	0.677	0.487	0	0	MRFAP1
0	1.94924593129125	0.522	0.26	0	0	MXRA7
0	1.94854320530483	0.55	0.2	0	0	PTK7
0	1.93726807008036	0.379	0.149	0	0	PRAF2
0	1.9228274821346	0.394	0.156	0	0	MMP14
0	1.92182809947563	0.564	0.393	0	0	EIF3M
0	1.91446038695943	0.578	0.424	0	0	ATRX
0	1.89641201471679	0.58	0.372	0	0	ZNF428
0	1.88071873463346	0.618	0.439	0	0	COX7A2L
0	1.871530899821	0.566	0.168	0	0	CDH11
0	1.86827675594078	0.304	0.06	0	0	ANKRD29
0	1.86765180932368	0.724	0.418	0	0	TXNIP
0	1.84768844689279	0.413	0.182	0	0	DBN1
0	1.84004019442448	0.597	0.442	0	0	NSA2
0	1.82119353545179	0.4	0.195	0	0	PBX1
0	1.81898216387083	0.549	0.388	0	0	PGLS
0	1.81610720679963	0.621	0.437	0	0	TMED2
0	1.79523628483853	0.3	0.081	0	0	RUNX1T1
0	1.79378951697541	0.43	0.23	0	0	SLC39A7
0	1.78093316506472	0.524	0.135	0	0	PTCH1
0	1.76386245342083	0.4	0.202	0	0	PDLIM4
0	1.76098921129422	0.615	0.189	0	0	OLFML3
0	1.75591026008495	0.368	0.18	0	0	PDS5B
0	1.75261145363488	0.369	0.12	0	0	RASSF8
0	1.70726039887213	0.31	0.132	0	0	CTSF
0	1.6862427275354	0.7	0.22	0	0	CRABP2
0	1.68271923886545	0.369	0.124	0	0	SPON1
0	1.67288824588374	0.908	0.821	0	0	HNRNPA1
0	1.66511099260441	0.259	0.053	0	0	PSD
0	1.66459443584062	0.34	0.087	0	0	TMEM45A
0	1.62794855175181	0.257	0.072	0	0	ANGPTL2
0	1.62267326568286	0.402	0.189	0	0	TCF12
0	1.61093467087787	0.304	0.102	0	0	ANTXR1
0	1.60812364325599	0.519	0.374	0	0	RBM4
0	1.57162873906446	0.538	0.162	0	0	C1R
0	1.56990882190373	0.264	0.059	0	0	ARHGAP20
0	1.56609182392592	0.71	0.537	0	0	BRK1
0	1.54568228996143	0.611	0.449	0	0	NDUFB7
0	1.52072333315963	0.465	0.247	0	0	ZYX
0	1.48792942740463	0.456	0.309	0	0	SNRPN
0	1.47823763978022	0.322	0.063	0	0	CLMP
0	1.47404760410948	0.285	0.068	0	0	HAND2
0	1.44393909624669	0.96	0.911	0	0	RPS5
0	1.42888276376587	0.602	0.448	0	0	EIF3L
0	1.42198399064411	0.438	0.214	0	0	CMTM3
0	1.40458669738728	0.451	0.219	0	0	TMEM9
0	1.38176316799941	0.307	0.064	0	0	VWC2
0	1.38163856750102	0.397	0.253	0	0	GLG1
0	1.37142688687223	0.624	0.483	0	0	HIGD2A
0	1.33843063478942	0.43	0.224	0	0	MAGED1
0	1.33831671169006	0.453	0.129	0	0	FBN1
0	1.33804126716898	0.257	0.052	0	0	SNCAIP
0	1.33217409483111	0.47	0.294	0	0	JPX
0	1.33036347996832	0.388	0.213	0	0	ZKSCAN1
0	1.32132156335408	0.581	0.388	0	0	TIMM13
0	1.31926342696967	0.409	0.168	0	0	FAM114A1
0	1.30600802501784	0.381	0.127	0	0	FKBP7
0	1.29145526204651	0.443	0.221	0	0	PDLIM2
0	1.27444914961808	0.473	0.297	0	0	ARMCX3
0	1.27013407228814	0.403	0.189	0	0	ZNF580
0	1.26920575028603	0.343	0.107	0	0	MITF
0	1.26059499050516	0.694	0.542	0	0	EIF3H
0	1.25172151372396	0.547	0.383	0	0	RSL1D1
0	1.25013508811686	0.477	0.341	0	0	MAP2K2
0	1.24772668335512	0.592	0.414	0	0	PRMT1
0	1.24571125879855	0.263	0.065	0	0	FBLN5
0	1.24032590922734	0.419	0.243	0	0	SEC63
0	1.23441184002883	0.409	0.269	0	0	OLA1
0	1.22990719075415	0.653	0.499	0	0	C11orf58
0	1.22186878270587	0.342	0.13	0	0	DTWD1
0	1.20404248622744	0.8	0.255	0	0	PCOLCE
0	1.20164972409087	0.627	0.504	0	0	APRT
0	1.2012913156508	0.387	0.23	0	0	COPB2
0	1.19673488105584	0.643	0.378	0	0	NENF
0	1.18811140605716	0.497	0.312	0	0	SMARCE1
0	1.18349398930264	0.407	0.132	0	0	AR
0	1.16077907402825	0.456	0.269	0	0	YIPF3
0	1.14653287475159	0.31	0.088	0	0	MME
0	1.13778865448054	0.302	0.064	0	0	QPCT
0	1.11954112425453	0.408	0.238	0	0	MXD4
0	1.10303184126945	0.323	0.127	0	0	PHLDB1
0	1.10060555799856	0.44	0.272	0	0	GRHPR
0	1.08277779302551	0.344	0.164	0	0	WBP1
0	1.04948677082215	0.433	0.242	0	0	CUEDC2
0	1.04941710174998	0.353	0.155	0	0	SEZ6L2
0	1.03460349949471	0.356	0.162	0	0	TMEM106B
0	1.03437568669321	0.563	0.375	0	0	PSMB5
0	1.03265137982778	0.276	0.055	0	0	LSAMP
0	1.03215062805435	0.361	0.216	0	0	FAM89B
0	1.03026136868956	0.464	0.266	0	0	CAMLG
0	1.02828089467046	0.507	0.336	0	0	TMCO1
0	1.0261689813895	0.54	0.348	0	0	TRAPPC5
0	1.01777335106632	0.341	0.114	0	0	COX7A1
0	1.01558865968695	0.335	0.12	0	0	MAGEH1
0	1.01500723753313	0.442	0.273	0	0	CLNS1A
0	1.00998240445452	0.352	0.181	0	0	GOPC
0	1.00387516033175	0.45	0.272	0	0	EBPL
0	0.992789823861858	0.33	0.193	0	0	PLOD1
0	0.990362200675203	0.285	0.089	0	0	SAMD11
0	0.988630180446555	0.265	0.079	0	0	MIR99AHG
0	0.977952726494348	0.347	0.116	0	0	TPST1
0	0.962471542088329	0.329	0.094	0	0	NR2F2-AS1
0	0.958518960734037	0.363	0.213	0	0	ARL2BP
0	0.952730184445282	0.341	0.109	0	0	LRP1
0	0.941182665649283	0.474	0.283	0	0	IP6K2
0	0.935970112653034	0.405	0.25	0	0	CPNE1
0	0.933686934140424	0.437	0.246	0	0	ESR1
0	0.93362318076529	0.674	0.538	0	0	DDX17
0	0.93049781125065	0.46	0.271	0	0	TSPAN3
0	0.930207247294748	0.444	0.28	0	0	COPZ1
0	0.923455307693214	0.444	0.294	0	0	TFG
0	0.913607222455079	0.56	0.398	0	0	TMEM230
0	0.905292801397373	0.393	0.246	0	0	MCTS1
0	0.889260338204895	0.632	0.161	0	0	ALDH1A1
0	0.885047600344401	0.461	0.318	0	0	STUB1
0	0.882831447250318	0.323	0.121	0	0	CLUAP1
0	0.877678650632254	0.485	0.343	0	0	TXNL1
0	0.876887350557807	0.419	0.245	0	0	BAD
0	0.876060496847437	0.474	0.322	0	0	ARF5
0	0.874594503856323	0.317	0.16	0	0	TXNDC5
0	0.868662966895858	0.415	0.266	0	0	OS9
0	0.86746255873655	0.421	0.238	0	0	TCEAL8
0	0.863033548915926	0.621	0.443	0	0	MRPS21
0	0.855129666011746	0.361	0.203	0	0	DNAJC4
0	0.850180457214287	0.398	0.211	0	0	TRIP6
0	0.8461699235018	0.533	0.359	0	0	PYURF
0	0.844975358394978	0.307	0.102	0	0	MARVELD1
0	0.841468773067556	0.634	0.294	0	0	GCSH
0	0.840125602575737	0.307	0.155	0	0	CLSTN1
0	0.83219631143365	0.715	0.557	0	0	NEDD8
0	0.83046022936858	0.33	0.19	0	0	TPGS1
0	0.822911334591693	0.676	0.51	0	0	SPCS2
0	0.821195026707379	0.355	0.205	0	0	PSMD3
0	0.818285280903223	0.376	0.171	0	0	TMEM263
0	0.795942042829689	0.508	0.334	0	0	TMEM256
0	0.794476425899004	0.394	0.228	0	0	ARL1
0	0.782954046133309	0.318	0.162	0	0	TCEA2
0	0.779989901219597	0.472	0.272	0	0	SMARCB1
0	0.778732071391791	0.318	0.168	0	0	RAD50
0	0.777668390495697	0.364	0.221	0	0	SND1
0	0.773824501630863	0.336	0.19	0	0	REEP3
0	0.772202796881253	0.452	0.172	0	0	PMP22
0	0.770680715426705	0.316	0.123	0	0	EPDR1
0	0.765234917165427	0.599	0.433	0	0	RAB2A
0	0.763202269665236	0.767	0.617	0	0	ZFAS1
0	0.759209006083282	0.335	0.182	0	0	CALCOCO2
0	0.756839738025229	0.316	0.169	0	0	WDR45
0	0.754242348269479	0.314	0.16	0	0	CYHR1
0	0.74882047677053	0.443	0.3	0	0	FAAP20
0	0.747479415178142	0.478	0.336	0	0	HADHA
0	0.746131488551199	0.279	0.103	0	0	P3H1
0	0.742764340664901	0.268	0.139	0	0	SEC24D
0	0.740818665959047	0.366	0.223	0	0	BOD1
0	0.737363093894866	0.287	0.113	0	0	SNHG18
0	0.737189865066295	0.347	0.116	0	0	LTBP1
0	0.733903138296521	0.356	0.205	0	0	VPS25
0	0.732462754991575	0.506	0.362	0	0	PDCD6
0	0.727489770875414	0.316	0.173	0	0	SMAD5
0	0.727046849100729	0.453	0.278	0	0	PHF14
0	0.715031631746895	0.253	0.09	0	0	RASSF8-AS1
0	0.708031571767413	0.329	0.178	0	0	CAT
0	0.706269933698615	0.32	0.181	0	0	SP3
0	0.703570077074819	0.34	0.177	0	0	TMED1
0	0.697729951405042	0.36	0.207	0	0	FLYWCH2
0	0.695732250809829	0.295	0.143	0	0	TXNDC15
0	0.688818128352769	0.35	0.209	0	0	MSRB2
0	0.68752388278548	0.33	0.161	0	0	RAB31
0	0.67418355927497	0.338	0.176	0	0	HEBP1
0	0.670050554187276	0.35	0.215	0	0	RAB18
0	0.665730644424485	0.274	0.101	0	0	CCDC28B
0	0.661281565442626	0.477	0.325	0	0	TBCB
0	0.659344633834645	0.309	0.18	0	0	CCNB1IP1
0	0.659314700521359	0.509	0.325	0	0	ESD
0	0.659171116616569	0.49	0.183	0	0	EFEMP2
0	0.656222627040489	0.475	0.28	0	0	IFI27L2
0	0.655295544929206	0.549	0.317	0	0	IMPDH2
0	0.654374002689833	0.372	0.217	0	0	ISOC2
0	0.648945542460235	0.552	0.407	0	0	TUFM
0	0.648147542458947	0.286	0.141	0	0	RUFY3
0	0.647854005692958	0.344	0.203	0	0	SNX17
0	0.642261476797459	0.318	0.108	0	0	DBP
0	0.640795205824307	0.252	0.103	0	0	P3H4
0	0.639720055788228	0.257	0.105	0	0	A1BG
0	0.638496722873015	0.94	0.929	0	0	RPS3A
0	0.632138989819579	0.366	0.222	0	0	GOLGA2
0	0.628820156124678	0.432	0.248	0	0	CRTAP
0	0.622338508754236	0.397	0.256	0	0	MRPL43
0	0.620610870125891	0.332	0.169	0	0	PARVA
0	0.620332920392418	0.544	0.379	0	0	OCIAD1
0	0.619049356620217	0.336	0.194	0	0	C12orf10
0	0.614333844728731	0.368	0.232	0	0	RNF187
0	0.609997378201391	0.275	0.108	0	0	AEBP1
0	0.607352896849459	0.309	0.174	0	0	CCS
0	0.595521369832173	0.282	0.143	0	0	TWSG1
0	0.588549240618543	0.28	0.122	0	0	ARHGAP10
0	0.581565572655921	0.291	0.155	0	0	TUG1
0	0.576087455803672	0.417	0.276	0	0	TMEM167A
0	0.568805902010977	0.295	0.152	0	0	CBX6
0	0.566571610714895	0.272	0.149	0	0	SPTLC1
0	0.566308614795007	0.319	0.171	0	0	GSTM3
0	0.564445203692784	0.552	0.382	0	0	WASF2
0	0.56135264902316	0.361	0.221	0	0	CUX1
0	0.54431839854016	0.291	0.162	0	0	TMEM120B
0	0.544112800229936	0.317	0.183	0	0	BDH2
0	0.543996261739259	0.509	0.307	0	0	LEPROT
0	0.542816855501301	0.508	0.333	0	0	COPS6
0	0.540395056479551	0.293	0.152	0	0	NT5C3B
0	0.534281699884036	0.341	0.196	0	0	TPBG
0	0.533679575745052	0.26	0.11	0	0	NR2F1
0	0.52682218083934	0.271	0.112	0	0	BMP1
0	0.517994145979388	0.323	0.125	0	0	DDR2
0	0.516005498171277	0.348	0.166	0	0	FBLIM1
0	0.515349863824131	0.348	0.182	0	0	TP53I3
0	0.506754251827112	0.265	0.138	0	0	SYMPK
0	0.498089465403163	0.286	0.15	0	0	AP2A1
0	0.497489199495009	0.417	0.249	0	0	NGRN
0	0.496539401283909	0.268	0.141	0	0	GLT8D1
0	0.49591214296815	0.348	0.187	0	0	RBFOX2
0	0.491857608643882	0.449	0.305	0	0	PPP2R1A
0	0.490739113042439	0.256	0.129	0	0	ZNF358
0	0.486428803298867	0.26	0.132	0	0	ZNF32
0	0.449975421888372	0.437	0.268	0	0	CYB5R3
0	0.428652037814529	0.481	0.273	0	0	GNG10
0	0.41685623966331	0.361	0.208	0	0	PKIG
0	0.391631072586281	0.39	0.245	0	0	ILK
0	0.382887684451697	0.702	0.479	0	0	PHPT1
0	0.378786176028532	0.423	0.273	0	0	DCTN2
0	0.372863619643065	0.326	0.17	0	0	ARHGAP21
0	0.371673173838704	0.344	0.082	0	0	WT1
0	0.363254868825344	0.849	0.677	0	0	SLC25A6
0	0.340930588134185	0.339	0.13	0	0	CDCA7
0	0.339403250895213	0.409	0.245	0	0	CHID1
0	0.321889148872973	0.373	0.227	0	0	SPIN1
0	0.320568745268442	0.252	0.132	0	0	MBNL2
0	0.310842908635592	0.251	0.101	0	0	ADGRA2
0	0.282042616253854	0.584	0.448	0	0	EIF4B
0	0.276946974018319	0.771	0.539	0	0	C12orf57
0	0.265029719701116	0.315	0.149	0	0	HYI
0	0.254452597277057	0.251	0.13	0	0	PPM1K
0	0.250948567017632	0.379	0.204	0	0	VEGFB
1.91051634012023e-307	13.0373600314516	0.475	0.334	2.9953075180405e-303	0	PIK3R1
1.49257805692368e-305	0.434431645657761	0.397	0.255	2.34006387764494e-301	0	EI24
1.88915812443057e-305	0.788177573645671	0.4	0.265	2.96182210748225e-301	0	CTDNEP1
1.97246826028422e-305	1.57317402005832	0.564	0.431	3.09243573847359e-301	0	SCAND1
3.46895219095092e-303	0.949579047745569	0.369	0.238	5.43862324497285e-299	0	ANXA7
6.80843215665229e-302	11.3002525247426	0.952	0.924	1.06742599351995e-297	0	RPL35
2.8240238061629e-299	0.590190163991151	0.349	0.216	4.42750452330219e-295	0	TSEN34
4.97319778181923e-298	0.673528278638963	0.417	0.279	7.79697948233619e-294	0	TXN2
9.71146326894609e-298	0.571022077213119	0.381	0.248	1.52256321130537e-293	0	SDHD
1.62310285807204e-296	0.943455713680493	0.542	0.406	2.54470066088535e-292	0	CCT3
4.75511042214513e-296	1.52742578494595	0.593	0.454	7.45506211983914e-292	0	LUC7L3
1.2746450735242e-295	0.53859424412103	0.336	0.205	1.99838854627123e-291	0	ZNF22
4.13946607242532e-295	1.28731675067508	0.466	0.334	6.48985490834842e-291	0	TAF7
9.63849382755581e-294	0.642240786596926	0.345	0.217	1.5111230622842e-289	0	IFT20
2.10428579274119e-293	0.478575866429146	0.661	0.547	3.29909926585964e-289	0	TRMT112
2.80538598761593e-293	0.394309401621243	0.397	0.264	4.39828415138426e-289	0	EPB41L4A-AS1
2.9243894091168e-293	0.603252324352784	0.415	0.283	4.58485771561332e-289	0	C18orf32
6.78309828488501e-290	1.1512195430686	0.514	0.375	1.06345414910427e-285	0	PSMB7
9.91994350229836e-287	1.00466621016955	0.418	0.283	1.55524874229034e-282	0	UBE2R2
1.00565206233097e-286	0.544912912516851	0.293	0.171	1.5766613033225e-282	0	SRPRB
1.90598356619535e-285	0.455677600191861	0.259	0.141	2.98820103508108e-281	0	RNF24
4.88515044018475e-285	4.66380609134451	0.265	0.147	7.65893886012166e-281	0	SYNE1
9.28449550944302e-285	0.48314346419091	0.358	0.228	1.45562320597048e-280	0	MRPL40
9.44197108679269e-284	0.651073511467637	0.441	0.306	1.48031222698736e-279	0	EMC4
7.13115224469992e-283	0.761341443877083	0.418	0.283	1.11802204892405e-278	0	IFITM1
1.80842853966103e-282	1.65845975176589	0.444	0.315	2.83525426448056e-278	0	CLTB
1.36826076927283e-281	0.558107485861901	0.267	0.15	2.14515923406594e-277	0	NOB1
2.42364158160564e-281	0.882389538834521	0.44	0.311	3.79978527164133e-277	0	ISCU
2.91462102973069e-280	0.426089735143893	0.442	0.309	4.56954285041177e-276	0	POLR2G
9.4702293937504e-280	0.380977390468337	0.327	0.197	1.48474256435219e-275	0	TUSC3
2.58378591922076e-277	1.06574781033961	0.45	0.316	4.0508595641543e-273	0	SERPINB6
4.29787834847492e-277	0.588547046749602	0.366	0.238	6.73821367473898e-273	0	NRBP1
1.88778090119757e-276	0.978996602218725	0.295	0.177	2.95966289689755e-272	0	MIA3
6.00083330273874e-275	0.84906732133085	0.428	0.297	9.4081064520338e-271	0	SDF4
1.44959712658408e-274	0.622645433678389	0.4	0.269	2.27267837505851e-270	0	SMIM7
1.69586211913191e-273	0.354271663414999	0.273	0.156	2.65877263037502e-269	0	ZNF511
6.52255292820808e-273	0.568936533472859	0.352	0.228	1.02260584808446e-268	0	RBM6
2.97904480389623e-272	0.464840209766769	0.326	0.201	4.67054644354852e-268	0	FUCA2
5.51535192012653e-269	0.468997683261565	0.334	0.211	8.64696874037437e-265	0	PDCD7
1.46383894176834e-268	1.17557950726578	0.305	0.185	2.2950066929044e-264	0	CFAP97
7.2979934668933e-268	2.22242590039178	0.992	0.992	1.14417941573953e-263	0	RPLP1
2.48119172283944e-267	0.343612900870797	0.285	0.167	3.89001238306767e-263	0	SWI5
2.71538700557551e-266	3.49667152758908	0.662	0.562	4.25718374734128e-262	0	ARF1
1.23563248020045e-263	0.415500249622435	0.385	0.258	1.93722460245826e-259	0	COA4
4.96404724338956e-263	0.662511126575034	0.584	0.467	7.78263326818615e-259	0	NDUFB8
1.74771896957577e-262	0.611944509569992	0.318	0.199	2.7400738005009e-258	0	ARCN1
4.53237132818218e-262	0.354987960509126	0.255	0.142	7.10585176832403e-258	0	MANBAL
8.99955555797499e-262	1.28473863744131	0.835	0.785	1.41095032037932e-257	0	COX4I1
1.17229277315103e-261	0.514010187472872	0.476	0.342	1.83792060974618e-257	0	RAB1A
2.83208173526348e-261	0.374371730360295	0.304	0.183	4.44013774454608e-257	0	RBPMS
9.20904236892701e-259	0.385389612095462	0.314	0.195	1.44379366260038e-254	0	ATXN2
2.65218055793098e-258	0.788208613124051	0.427	0.302	4.1580886787242e-254	0	SNF8
4.99515856272385e-258	0.656340126540309	0.407	0.28	7.83140959463845e-254	0	NDUFS4
1.9355474765901e-257	0.423241896604575	0.294	0.178	3.03455133379796e-253	0	YIPF5
3.0130357743919e-257	0.621049327612025	0.298	0.182	4.72383748709163e-253	0	SEC22B
4.03366730378154e-257	0.621691596246654	0.398	0.27	6.3239835988687e-253	0	ZC3H13
4.42480553404116e-256	0.430458633674016	0.272	0.16	6.93721011626974e-252	0	USE1
3.08685027069424e-251	0.453048252328755	0.31	0.193	4.83956385439443e-247	0	ACTR10
2.34756057040131e-250	8.99311238006569	0.524	0.412	3.68050546227517e-246	0	STAT3
4.81054420840346e-250	0.708416829793042	0.32	0.203	7.54197120993494e-246	0	NIFK
1.33683777485987e-249	1.12010365280166	0.433	0.311	2.0958942634253e-245	0	MPHOSPH8
2.02442907424412e-249	0.542130890677332	0.361	0.24	3.17389990259993e-245	0	IAH1
2.84603578161199e-249	0.532524246402419	0.268	0.159	4.46201489841128e-245	0	TTC14
5.46681170292948e-249	1.14759667448311	0.328	0.209	8.57086738785284e-245	0	SPG21
1.13239672866167e-247	0.500958018495497	0.268	0.158	1.77537159119577e-243	0	PEPD
2.14149342906814e-246	0.397605108576824	0.339	0.221	3.35743339809303e-242	0	ACBD3
5.15591025906518e-246	0.582057502962015	0.391	0.267	8.08343610416239e-242	0	USP22
7.42924272176384e-246	0.522461014313563	0.261	0.153	1.16475667391813e-241	0	DTD1
1.04198611596148e-245	1.07177588403048	0.346	0.229	1.63362583260441e-241	0	STT3B
8.66376234588471e-245	0.364508553264388	0.315	0.198	1.35830466058781e-240	0	SLC39A1
9.75342153919448e-245	0.376928078879515	0.309	0.194	1.52914142891491e-240	0	ZNRD1
3.18017058552356e-244	6.0223246718179	0.431	0.303	4.98587144398384e-240	0	GLRX5
8.09814338057268e-242	1.26695316805756	0.586	0.474	1.26962691920618e-237	0	N4BP2L2
1.91610853895165e-241	0.610613028910297	0.372	0.252	3.00407496736839e-237	0	RAB11B
6.89114939631288e-240	0.687797882469909	0.399	0.28	1.08039440235393e-235	0	RPL7L1
1.10625981131812e-239	1.35365226401154	0.509	0.386	1.73439413218456e-235	0	LMAN2
1.43810328230215e-239	0.49704063174041	0.295	0.184	2.25465832599331e-235	0	DHX29
3.54757633985237e-238	10.6389514822443	0.577	0.466	5.56189018562055e-234	0	SF1
4.5915321699717e-238	1.2584961596096	0.584	0.475	7.19860413608164e-234	0	TOMM20
2.25182756370554e-237	0.662978796697903	0.574	0.45	3.53041525437755e-233	0	NDUFB10
8.26287961573734e-236	0.661609236304468	0.344	0.228	1.2954542661553e-231	0	URI1
9.58734451197031e-236	0.432264528889571	0.326	0.211	1.5031038725867e-231	0	PTPRA
3.94009716608534e-234	0.526973599484648	0.323	0.207	6.1772843369886e-230	0	C5orf24
3.68888877641272e-233	0.479288386624723	0.297	0.186	5.78343982365986e-229	0	COMMD3
1.05776151865621e-232	0.472198844186388	0.351	0.234	1.6583585089492e-228	0	C7orf50
5.60854840222785e-232	0.453163313085416	0.294	0.183	8.79308218501283e-228	0	DPM2
5.26970488478425e-230	0.872722029894406	0.447	0.329	8.26184331836475e-226	0	CHURC1
8.78260709445667e-230	0.524621146161012	0.428	0.308	1.37693714026892e-225	0	RSF1
6.21809795485012e-229	64.2678194451782	0.655	0.563	9.74873397361402e-225	0	HSPA5
1.4398418867623e-228	0.451250561384505	0.696	0.592	2.25738411006594e-224	0	UQCR11
9.54174862457636e-227	0.630077951372412	0.406	0.284	1.49595534936108e-222	0	FKBP3
1.2471035227053e-226	0.402677535482676	0.289	0.18	1.95520890289736e-222	0	ACBD6
1.3162310843391e-225	0.405379786012213	0.252	0.149	2.06358709402684e-221	0	CTDSP1
2.78109812000222e-225	0.556993961753293	0.302	0.192	4.36020563253948e-221	0	TCEAL3
5.26559984105214e-225	0.527824247839875	0.298	0.191	8.25540743080155e-221	0	VPS51
2.24305713845993e-224	0.677928055664545	0.367	0.253	3.51666498167748e-220	0	MPG
7.64311785073675e-224	0.39618030757449	0.337	0.221	1.19828801663851e-219	0	HDDC2
1.05004958300251e-223	0.555980891738115	0.413	0.294	1.64626773623133e-219	0	CHMP3
3.23558503642685e-223	0.52820686836949	0.301	0.192	5.07275022011002e-219	0	NSD1
1.14605159634232e-222	0.444983246857607	0.255	0.151	1.79677969274549e-218	0	NFE2L1
1.21834480327122e-222	0.850651869007408	0.622	0.52	1.91012098256862e-218	0	COPE
1.82813818779763e-221	0.462391631034305	0.29	0.183	2.86615505082912e-217	0	TIA1
2.97260205586656e-221	0.578267616505102	0.374	0.258	4.66044550318759e-217	0	ANAPC5
4.78072641275862e-221	0.379518921480085	0.263	0.16	7.49522286992296e-217	0	ALDH9A1
4.04023709262259e-220	0.729730820084912	0.416	0.3	6.33428371381369e-216	0	NDUFA10
6.43587717408302e-220	0.352623742404728	0.394	0.277	1.00901682335274e-215	0	PRKCSH
8.48840503826674e-218	0.435347065086587	0.286	0.18	1.33081214189946e-213	0	WDR13
1.54588985941283e-217	0.398291601792344	0.282	0.177	2.42364612158744e-213	0	EXOC7
9.69151717246715e-217	0.458088173019715	0.442	0.324	1.5194360622994e-212	0	POLR2E
1.02725910828707e-214	0.519772995822224	0.4	0.283	1.61053682997247e-210	0	HSD17B10
1.81070240574672e-214	0.385048677614329	0.266	0.164	2.8388192317297e-210	0	SCFD1
2.78723136864794e-214	1.08277643384568	0.586	0.478	4.36982133976624e-210	0	TCF25
3.81930766117269e-214	0.412655164306417	0.274	0.169	5.98791055118654e-210	0	SVBP
6.8970337679286e-213	0.434959330525919	0.382	0.265	1.08131695413585e-208	0	BTF3L4
2.86577405598315e-212	0.381718490169641	0.294	0.19	4.49296056497038e-208	0	GOLGA7
3.1443042862509e-212	0.460567898949847	0.285	0.181	4.92964025998416e-208	0	PLGRKT
3.45140132244503e-210	0.448556231134384	0.405	0.289	5.41110699332932e-206	0	TMED4
4.33215533311284e-210	0.482879655801496	0.3	0.195	6.7919531312543e-206	0	NCBP2
4.35261513720545e-209	0.342968858113162	0.272	0.169	6.82403001211071e-205	0	BSDC1
5.06472557339574e-209	0.25269391418839	0.259	0.158	7.94047675396984e-205	0	CBR1
9.1566172114021e-209	0.340658127726733	0.262	0.161	1.43557444640362e-204	0	NOC2L
2.86978371573482e-207	0.505729677597897	0.343	0.235	4.49924690952905e-203	0	TRAPPC2L
6.86428827098209e-207	0.382736999079721	0.271	0.169	1.07618311512457e-202	0	SPOP
1.24230641564634e-206	0.312634941177372	0.294	0.188	1.94768799845034e-202	0	OXA1L
3.57389918609308e-206	0.742560045890085	0.492	0.38	5.60315914395673e-202	0	EIF3D
1.13320600425684e-204	0.413072930621969	0.503	0.389	1.77664037347387e-200	0	DNAJC8
3.31798570775062e-204	0.420678625405275	0.28	0.179	5.20193799261143e-200	0	URM1
4.94069842784308e-203	0.558579937451509	0.504	0.388	7.74602699517237e-199	0	CSNK2B
1.79827439142822e-202	0.313076666150051	0.335	0.223	2.81933459088116e-198	0	DAAM1
1.2463949025336e-201	0.492302328409655	0.312	0.208	1.95409792819217e-197	0	FNIP1
1.64274025811733e-200	0.267495282169128	0.476	0.364	2.57548817667635e-196	0	SF3B2
2.34026643681902e-200	0.865026705941067	0.583	0.473	3.66906971964487e-196	0	LAMTOR4
9.53387534660626e-200	0.268104217176071	0.317	0.211	1.49472097684093e-195	0	COPS8
1.65450660990976e-199	0.368357122220736	0.264	0.165	2.59393546301652e-195	0	EIF2AK4
1.81519625336638e-199	0.595891703204039	0.453	0.342	2.84586468602781e-195	0	CCT7
2.63171771246759e-199	0.399181017799445	0.409	0.296	4.12600702960669e-195	0	MRPS34
3.02557849327544e-199	0.384807654024986	0.381	0.269	4.74350196175724e-195	0	CHD9
1.08651078662338e-198	1.83407829580478	0.551	0.443	1.70343161126813e-194	0	CSDE1
4.97360266161845e-198	0.591697603751296	0.339	0.233	7.7976142528854e-194	0	SEC61A1
5.17968656750558e-198	0.347662872707121	0.265	0.167	8.12071260053524e-194	0	ELOF1
4.34225346287759e-197	0.580227635128241	0.351	0.245	6.80778497909949e-193	0	ITPA
1.66967411972615e-196	0.324020502798148	0.275	0.174	2.61771508490665e-192	0	PDZD11
1.65570262316046e-194	3.11661105889772	0.623	0.517	2.59581057259097e-190	0	POLR2L
4.41258270827385e-194	0.419706490387666	0.346	0.24	6.91804717003174e-190	0	NT5C
5.97311309734505e-193	0.350341255322272	0.369	0.259	9.36464671401757e-189	0	NDUFS3
5.04397830914855e-192	0.3806950812091	0.434	0.322	7.90794919308309e-188	0	TOMM22
1.09664912309927e-191	0.519307376937291	0.356	0.25	1.71932649519503e-187	0	SUPT4H1
1.71996396245526e-191	0.350412616182239	0.294	0.193	2.69655950033736e-187	0	THYN1
2.68888744665462e-191	0.361421790012413	0.367	0.258	4.21563773886511e-187	0	MRPL11
9.92348663052655e-188	0.826340927324808	0.421	0.316	1.55580423393395e-183	0	SRP72
4.63400960419531e-187	0.389110811859244	0.357	0.251	7.2652002574574e-183	0	AP3S1
1.19505154630096e-186	0.338475484375724	0.29	0.191	1.87360181429064e-182	0	PURA
1.67397325210116e-186	0.52785671591645	0.322	0.221	2.62445526464421e-182	0	PSMF1
2.28440055282393e-186	0.60293124624254	0.35	0.248	3.58148318671736e-182	0	PJA2
2.61528213419375e-186	0.380262998823405	0.325	0.222	4.10023932998896e-182	0	POLR2A
4.78961914043568e-186	0.309679570111537	0.455	0.346	7.50916488837506e-182	0	MRPL41
1.33358449132472e-185	0.640047349205096	0.391	0.288	2.0907937654989e-181	0	ORMDL1
8.01449103118373e-185	12.3314403076971	0.464	0.372	1.25651190386898e-180	0	DNAJB1
8.79721349954059e-183	0.347905050548417	0.294	0.196	1.37922713245797e-178	0	ARL16
1.44519623563675e-182	0.402370042841937	0.322	0.221	2.2657786582313e-178	0	SEC13
3.09906924530526e-182	0.459770374876407	0.33	0.23	4.85872076278958e-178	0	LARS
1.10432570547672e-181	0.409829587617039	0.306	0.205	1.73136184104641e-177	0	AP1S1
1.96597067656095e-181	0.346306414708708	0.262	0.167	3.08224882671226e-177	0	DCTD
3.77829029474738e-180	0.449598010202166	0.339	0.238	5.92360352410494e-176	0	EIF2A
2.53256398995418e-179	0.386720198923551	0.279	0.184	3.97055382345016e-175	0	ANAPC13
4.89947758027242e-179	0.326145991616836	0.321	0.221	7.6814009503511e-175	0	COMMD1
8.10021987972704e-178	0.377374207946642	0.272	0.178	1.2699524727436e-173	0	TUBGCP2
1.10064871837676e-177	0.422444725784427	0.297	0.199	1.72559706067109e-173	0	PPCS
3.80455000552993e-176	0.301229797578985	0.296	0.198	5.96477349866982e-172	0	YIPF4
3.9980795456793e-176	0.381887210914778	0.306	0.209	6.26818911171601e-172	0	R3HDM2
2.22448640501057e-174	0.417523268283906	0.258	0.167	3.48754978577558e-170	0	JOSD2
1.52604072620208e-172	0.702790660486837	0.439	0.337	2.39252665053962e-168	0	TRAM1
3.15656000140303e-172	0.377962748218604	0.313	0.215	4.94885477019967e-168	0	GANAB
1.19160865089872e-171	0.991947133383665	0.351	0.25	1.86820404287901e-167	0	MRPL32
2.20882714335592e-171	0.393655428852159	0.317	0.218	3.46299919535341e-167	0	OAT
6.94255574060083e-171	0.480660428809455	0.338	0.237	1.0884538890114e-166	0	DGCR6L
2.16853496349817e-170	0.262157352148444	0.335	0.234	3.39982911577244e-166	0	ERGIC2
2.3539341679545e-170	0.753863868200007	0.294	0.2	3.69049798851907e-166	0	CCNL2
4.0690386990967e-170	0.4298836757449	0.28	0.188	6.37943887244381e-166	0	ACAA1
5.36450005125412e-170	0.25675231385817	0.297	0.2	8.41046318035621e-166	0	WASL
1.01273778571741e-169	0.421580451502394	0.265	0.174	1.58777030044775e-165	0	STX16
6.58336968629145e-166	0.514947159846613	0.371	0.274	1.03214069941677e-161	0	SURF4
1.63495140164449e-165	0.282784109712789	0.313	0.216	2.56327680749823e-161	0	ARL5A
3.51459251961322e-164	0.308258318114681	0.279	0.187	5.51017815224961e-160	0	DERL2
5.29379814401514e-164	0.36884071573799	0.292	0.199	8.29961673018694e-160	0	MRPL28
5.3712447236249e-164	0.531350185849783	0.355	0.259	8.42103747769911e-160	0	COPA
7.06531626512805e-164	0.344784943745315	0.335	0.238	1.10770028404678e-159	0	SPAG7
1.37243198250593e-163	0.430327368656036	0.351	0.253	2.15169886217279e-159	0	OSBPL8
1.91934657729205e-163	0.271285458168831	0.305	0.21	3.00915156387847e-159	0	TEX264
2.89357716917061e-163	0.72444865459048	0.395	0.3	4.53655028582568e-159	0	TAF10
6.50007538640243e-163	0.34946007520629	0.275	0.183	1.01908181908017e-158	0	RDH11
6.60381766759586e-163	0.511703920481531	0.304	0.209	1.03534653392568e-158	0	APPL1
7.67399770254922e-163	3.25333063613984	0.321	0.224	1.20312935980567e-158	0	EIF2AK2
2.79488049791939e-162	0.510513536850171	0.325	0.231	4.38181364463801e-158	0	IDH3G
4.40483674963772e-162	0.440504348027498	0.307	0.212	6.90590305608202e-158	0	PPP2CB
6.75834941078702e-161	0.308491917916677	0.251	0.164	1.05957402062319e-156	0	UBE2Q2
4.14408787945231e-160	0.576995100457906	0.37	0.272	6.49710097740533e-156	0	EIF4E2
6.77668585473893e-160	0.467906734973572	0.281	0.19	1.06244880830597e-155	0	POLR2J3
6.97214464078699e-160	1.36529899108799	0.306	0.213	1.09309283678258e-155	0	CRELD2
3.30807152966152e-157	0.7293781407382	0.536	0.445	5.18639454420334e-153	0	SF3B1
4.85987437348098e-157	0.38256146911704	0.436	0.335	7.61931104274348e-153	0	PSMB4
5.46516455516216e-157	0.364621704079623	0.414	0.313	8.56828498958324e-153	0	EMC10
3.21852403006338e-156	0.333625746858096	0.268	0.18	5.04600197433337e-152	0	B3GAT3
4.19160827846483e-156	18.0782475061835	0.395	0.29	6.57160345897716e-152	0	RND3
6.42813833948817e-156	0.303181699523446	0.251	0.165	1.00780352886495e-151	0	CREBZF
1.14599267551489e-154	0.525724838563686	0.251	0.165	1.79668731667224e-150	0	ATXN7L3B
1.11479341770293e-153	0.425951196397011	0.333	0.24	1.74777312027466e-149	0	COPB1
4.04294948353725e-153	0.35350796808899	0.253	0.167	6.33853620028969e-149	0	EIF2AK1
4.54551201980597e-153	0.395543791727476	0.316	0.222	7.1264537446518e-149	0	MRPL12
5.01140068148892e-152	0.331652353884162	0.276	0.188	7.85687398843833e-148	0	WDR61
2.09927016951623e-151	0.313327245155075	0.25	0.165	3.29123577176755e-147	0	POLR2C
2.33668592530125e-151	0.945355787007709	0.342	0.247	3.6634561936873e-147	0	CAPRIN1
1.12921651676543e-150	0.466276376342309	0.301	0.211	1.77038565498484e-146	0	SHISA5
1.77024352315287e-150	0.375239708196366	0.253	0.168	2.77538779559907e-146	0	CASC4
4.33775831870305e-150	0.303523343401047	0.258	0.172	6.80073749206265e-146	0	MVB12A
1.55511858502589e-148	1.2685965447032	0.62	0.529	2.43811491760358e-144	0	SRSF11
5.38980696712602e-148	0.374380972426182	0.278	0.19	8.45013936306017e-144	0	MBTPS1
5.72231030938518e-148	0.277642431768201	0.285	0.196	8.97143810305409e-144	0	TADA3
7.46403042756601e-147	0.331852510865597	0.365	0.27	1.1702106904338e-142	0	CCDC124
8.95541177749936e-146	4.01289294644856	0.473	0.377	1.40402945847635e-141	0	CCT4
2.82890728773989e-144	0.262243899716239	0.308	0.219	4.43516084571859e-140	0	DBNL
5.69194756068478e-143	0.346209289987162	0.275	0.188	8.9238353856416e-139	0	ABCE1
6.48968748363916e-143	0.443787677797573	0.476	0.381	1.01745320368495e-138	0	GOLGA4
2.75947014614146e-142	1.85526679427843	0.411	0.319	4.32629729512057e-138	0	SLC3A2
6.78915692501989e-141	1.33551216774908	0.289	0.203	1.06440402270462e-136	0	IRF9
2.62494746050253e-139	0.302915773576416	0.256	0.174	4.11539262857587e-135	0	ZSWIM7
6.29269365113115e-139	0.423678654057815	0.402	0.306	9.86568510624342e-135	0	U2SURP
6.09486355162745e-138	0.291180975911799	0.276	0.192	9.55552707624152e-134	0	PRKRA
1.8070975203911e-136	0.538824132168605	0.403	0.313	2.83316749246917e-132	0	UBE2V1
1.57876419484097e-134	0.387796077627099	0.305	0.22	2.47518650467168e-130	0	CDC26
3.32951904223949e-134	0.369817443058416	0.308	0.223	5.22001995442308e-130	0	PQBP1
5.11325497746244e-133	0.351634819647931	0.276	0.194	8.01656115366562e-129	0	NUTM2A-AS1
3.89320050141283e-132	0.303867778865459	0.251	0.172	6.10375974611503e-128	0	CIAO1
2.12991572840901e-131	0.347923159981817	0.302	0.217	3.33928187899965e-127	0	ZMAT2
2.91994382507758e-130	0.602046796932083	0.414	0.32	4.57788792895662e-126	0	NUTF2
4.31226724592281e-129	0.258450873140588	0.264	0.182	6.76077258815778e-125	0	TIMMDC1
1.27424180200507e-128	0.483512382134139	0.525	0.435	1.99775629718355e-124	0	UXT
2.37135008926672e-127	0.287439527014594	0.279	0.198	3.71780266995236e-123	0	AAMP
2.59562486927538e-127	0.386985537511445	0.313	0.228	4.06942067004994e-123	0	UBE3A
4.05556693069929e-127	0.360473777042483	0.406	0.317	6.35831783395035e-123	0	PSMD4
6.52779294716462e-127	0.583224297782267	0.294	0.212	1.02342737825647e-122	0	BEX4
6.79217051446266e-127	0.38911060289275	0.435	0.345	1.06487649325746e-122	0	VCP
1.02246644793398e-124	0.322228900687584	0.314	0.23	1.6030228970709e-120	0	PPIL4
1.25854312759705e-124	0.311982630202126	0.337	0.254	1.97314391544665e-120	0	EMC7
1.64413761893184e-123	0.291258602301893	0.301	0.219	2.57767895896133e-119	0	BABAM1
1.80287341828916e-123	0.535141205561306	0.36	0.276	2.82654494519375e-119	0	DNAJA2
5.85709247060644e-123	0.311529635225025	0.293	0.212	9.18274957541678e-119	0	MFF
2.10379874789054e-121	0.402085941678237	0.25	0.173	3.29833567694279e-117	0	EPRS
6.22546407694732e-121	0.642069141824086	0.423	0.34	9.76028257983802e-117	0	VAMP2
6.3321710861287e-121	0.33023786767327	0.277	0.198	9.92757782883257e-117	0	QARS
7.54409763816318e-121	0.374425900727518	0.438	0.349	1.18276362771122e-116	0	EIF4H
1.21733824830979e-119	0.368770207782156	0.293	0.214	1.9085429057001e-115	0	ETFA
6.92551308659032e-117	0.307121858952442	0.273	0.197	1.08578194171563e-112	0	TRAPPC4
4.7034575768699e-116	0.283301792722696	0.304	0.225	7.37408078901662e-112	0	NUTM2B-AS1
5.81485683064428e-115	0.707519095288423	0.436	0.352	9.11653253908411e-111	0	STRAP
1.18517753582198e-114	0.399478509877818	0.308	0.229	1.8581213406617e-110	0	FAM32A
2.1591425666463e-110	0.345890955185094	0.349	0.27	3.38510371598808e-106	0	TMEM259
1.10532255017689e-109	10.0812654777933	0.318	0.249	1.73292469416733e-105	0	PIM1
8.26428015224081e-109	0.283100331975886	0.251	0.178	1.29567384226831e-104	0	STX10
3.94886220028114e-107	0.33226235343915	0.442	0.359	6.19102615760077e-103	0	RAB7A
6.48735851013941e-106	0.287191414851256	0.274	0.199	1.01708806721966e-101	0	EBNA1BP2
7.06770487895846e-106	0.282186018742504	0.269	0.195	1.10807477092311e-101	0	PDHB
4.00490232093567e-105	0.67252236682417	0.443	0.359	6.27888585876295e-101	0	MRPL20
4.35269205607111e-105	0.250203678023175	0.301	0.224	6.82415060550829e-101	0	TRIM44
5.37820167557094e-104	0.295211729420325	0.39	0.311	8.43194458696012e-100	0	STAU1
6.61887238867631e-104	0.303317435140931	0.339	0.26	1.03770681309667e-99	0	APH1A
1.4910214014286e-103	1.54671115841581	0.463	0.376	2.33762335315976e-99	0	MYADM
1.77349889119772e-103	0.252391348094053	0.253	0.182	2.78049156161978e-99	0	CAPN1
1.60099578544694e-102	2.22474097954324	0.272	0.338	2.5100411924237e-98	0	MIDN
5.92533356277959e-102	0.373404045685559	0.289	0.216	9.28973795972584e-98	0	SAFB2
1.06874600652045e-99	12.8536527526538	0.456	0.377	1.67557998902277e-95	0	BUD31
1.16047812485998e-99	0.317401345984705	0.258	0.188	1.81939760415547e-95	0	NCBP3
1.06595192384923e-98	0.297042578160732	0.291	0.219	1.67119942621083e-94	0	ADD1
3.42064991978721e-96	0.353799734254677	0.294	0.223	5.36289494424239e-92	0	TOX4
3.54228419925662e-94	0.407860474616907	0.398	0.317	5.55359316759453e-90	0	METAP2
3.96637478686508e-94	0.313036734076434	0.367	0.29	6.21848239084708e-90	0	ADI1
5.25767115895299e-93	0.261057958488038	0.34	0.266	8.24297684300649e-89	0	RAB14
4.415890193884e-92	0.266574324118118	0.253	0.186	6.92323264597133e-88	0	C14orf119
1.0377233448271e-85	29.239787476609	0.247	0.303	1.62694266001992e-81	0	CLEC2B
1.53643462767926e-85	0.260861481217789	0.303	0.233	2.40882220927555e-81	0	DECR1
2.26014530018872e-85	0.271214213791424	0.268	0.202	3.54345580163587e-81	0	ZFR
1.38938729649941e-84	0.272544931588561	0.317	0.248	2.17828140345178e-80	0	TIAL1
1.39675137355231e-83	0.256823764233053	0.261	0.196	2.18982680345531e-79	0	DCTN6
4.92896759078453e-83	0.311667231601368	0.328	0.26	7.72763538883198e-79	0	MAF1
2.06671862649744e-82	6.51161909170996	0.546	0.489	3.24020146262268e-78	0	RSRP1
4.01157849544157e-80	0.277902231252063	0.256	0.194	6.2893527651533e-76	0	ZNHIT3
2.0533919290444e-77	0.304796871000505	0.286	0.223	3.21930786635581e-73	0	FAM50A
6.22017466952454e-77	0.309904889741472	0.269	0.207	9.75198984688058e-73	0	OTUB1
5.82890930735731e-75	11.7530422367432	0.341	0.261	9.1385640120748e-71	0	VCL
3.83084965066781e-74	0.368026106429624	0.298	0.233	6.00600608231699e-70	0	FKBP4
1.89808693635997e-70	0.317014478070937	0.328	0.263	2.97582069882517e-66	0	C17orf49
1.90075789591628e-67	0.270043509893564	0.359	0.295	2.98000822921754e-63	0	NOL7
9.01866223612864e-67	0.361912126642795	0.338	0.274	1.41394586538025e-62	0	PSMC1
2.14910486988262e-66	0.318010113882976	0.284	0.226	3.36936661500197e-62	0	WBP11
5.58316006785942e-60	0.265116845293381	0.409	0.347	8.75327835439e-56	0	SSU72
1.16148866915924e-59	1.30416682243931	0.467	0.405	1.82098193550785e-55	0	BCLAF1
2.51571791298229e-57	0.566926828172644	0.259	0.206	3.94414254397364e-53	0	MRPL34
6.99344375981992e-52	1.72575454765006	0.532	0.469	1.09643211266457e-47	0	PPP1CB
2.33320059525007e-47	10.3881659723318	0.3	0.246	3.65799189323306e-43	0	SPATS2L
5.72612439146196e-36	1.54479456157394	0.531	0.56	8.97741782093405e-32	0	SRSF7
5.11716715183385e-27	10.8158544712875	0.565	0.484	8.02269466064511e-23	0	LMNA
5.52829673316061e-24	0.425242066110208	0.262	0.228	8.6672636182492e-20	0	LINC-PINT
1.2703257377017e-22	0.424249518482895	0.582	0.53	1.99161669156873e-18	0	HNRNPH1
3.69572248283594e-14	0.45169255783229	0.535	0.503	5.79415370859019e-10	0	DDX24
5.42056648646185e-10	1.65460695391681	0.316	0.321	8.49836413747489e-06	0	ARID5B
8.61746321022499e-06	10.7108635762779	0.311	0.291	0.135104588209907	0	HSPH1
0.000223576201326479	0.752245224446423	0.277	0.283	1	0	EIF4E
0	Inf	0.379	0.02	0	1	GNLY
0	258.121779144843	0.665	0.004	0	1	GZMA
0	189.052731519659	0.673	0.008	0	1	NKG7
0	176.072430733152	0.394	0.002	0	1	XCL2
0	161.638021590968	0.474	0.002	0	1	CTSW
0	129.90570228405	0.286	0.002	0	1	XCL1
0	111.151197541991	0.813	0.009	0	1	CCL5
0	70.7554716261294	0.612	0.011	0	1	CD69
0	49.0516568662736	0.417	0.002	0	1	TRAC
0	46.2299514326501	0.867	0.902	0	1	GAPDH
0	33.3157864105234	0.79	0.635	0	1	SH3BGRL3
0	30.7040555085623	0.232	0.442	0	1	NUCB2
0	29.061729259709	0.261	0.002	0	1	TRDC
0	28.4463614048022	0.545	0.002	0	1	TRBC2
0	28.1672000215463	0.713	0.361	0	1	IL32
0	25.8944315894708	0.621	0.041	0	1	CXCR4
0	24.5882108542301	0.749	0.805	0	1	HSP90AA1
0	22.3095528269754	0.651	0.018	0	1	CD52
0	21.7030765694639	0.711	0.065	0	1	ARHGDIB
0	20.6228363341212	0.358	0.17	0	1	TSC22D3
0	20.2828148496492	0.498	0.235	0	1	REL
0	18.8341916747736	0.384	0.007	0	1	TUBA4A
0	18.6361182940193	0.364	0.699	0	1	ZFP36L1
0	18.1952274857277	0.467	0.287	0	1	FAM177A1
0	18.035656481157	0.53	0.004	0	1	CD7
0	17.5084941911209	0.439	0.001	0	1	GZMK
0	15.3842442075254	0.408	0.002	0	1	TRBC1
0	13.2518508063689	0.368	0.001	0	1	GZMH
0	12.7668537277485	0.426	0.002	0	1	CD2
0	9.84885997204327	0.466	0.014	0	1	RAC2
0	9.42157484642338	0.463	0.003	0	1	KLRB1
0	9.21360969121648	0.312	0.008	0	1	KLRD1
0	8.88729264924996	0.299	0.007	0	1	SLA
0	8.78453092995121	0.42	0.055	0	1	STK17B
0	8.43599298692754	0.469	0.002	0	1	CD3D
0	8.14776961748342	0.459	0.675	0	1	RAN
0	7.22073251562813	0.329	0.002	0	1	IL2RB
0	6.77940854391185	0.368	0.036	0	1	ITM2A
0	6.6527447492451	0.666	0.018	0	1	HCST
0	6.56396920493451	0.262	0.001	0	1	CD8A
0	6.51233331204619	0.207	0.473	0	1	CTNNB1
0	5.83398286204699	0.361	0.007	0	1	LTB
0	5.77048742821359	0.438	0.003	0	1	GZMM
0	5.63039521579119	0.357	0.001	0	1	CD247
0	5.22489155040285	0.311	0.001	0	1	CD3G
0	5.20985766250573	0.309	0.004	0	1	RHOH
0	5.16876600479987	0.35	0.09	0	1	APOBEC3G
0	5.146817312674	0.249	0.54	0	1	PSMA4
0	5.06028240867323	0.426	0.002	0	1	CD96
0	4.90629829718987	0.735	0.02	0	1	PTPRC
0	4.43548197453021	0.413	0.21	0	1	LEPROTL1
0	4.16681778149094	0.485	0.002	0	1	CD3E
0	3.45140386723428	0.412	0.217	0	1	TGFB1
0	3.15440777513556	0.345	0.009	0	1	RUNX3
0	3.04327441120922	0.376	0.125	0	1	CDC42SE2
0	2.99765815361338	0.282	0.012	0	1	SYTL3
0	2.97401689886726	0.483	0.116	0	1	STK17A
0	2.9491002007945	0.676	0.865	0	1	HSP90AB1
0	2.94868611654548	0.421	0.62	0	1	ENO1
0	2.83323411121272	0.337	0.112	0	1	CNOT6L
0	2.7997030996378	0.302	0.038	0	1	DUSP4
0	2.77218824968156	0.2	0.456	0	1	H2AFY
0	2.62076518860816	0.289	0.005	0	1	SPOCK2
0	2.61298656539811	0.46	0.006	0	1	IL2RG
0	2.32732566728006	0.263	0.001	0	1	BCL11B
0	2.322460030881	0.32	0.151	0	1	FYN
0	1.90202280457478	0.312	0.112	0	1	VPS37B
0	1.768553209906	0.282	0	0	1	KLRK1
0	1.73360239140586	0.25	0.022	0	1	GNG2
0	1.63229618428685	0.384	0.02	0	1	ACAP1
0	1.61211232698842	0.288	0.002	0	1	LCK
0	1.56958761698641	0.338	0.077	0	1	WIPF1
0	1.36929330542668	0.251	0.034	0	1	SLC38A1
0	1.09398942856814	0.436	0.037	0	1	GMFG
0	0.980280259730705	0.288	0.548	0	1	PSMB3
0	0.973534965173003	0.265	0.074	0	1	ADGRE5
0	0.963365864627503	0.266	0.014	0	1	SKAP1
0	0.962247296646716	0.251	0.485	0	1	JMJD1C
0	0.817658832346172	0.281	0.072	0	1	ICAM3
0	0.766488226678628	0.337	0.11	0	1	HLA-F
0	0.753655464777089	0.258	0.027	0	1	FMNL1
0	0.618652464077213	0.623	0.007	0	1	CST7
0	0.503921265737802	0.359	0.148	0	1	LIMD2
0	0.274723400531677	0.245	0.489	0	1	PSMA1
1.68836541838136e-307	0.797305691838734	0.236	0.448	2.64701930293829e-303	1	NDUFV2
4.01639044235636e-306	15.6236030647534	0.493	0.312	6.2968969355263e-302	1	YPEL5
1.25010021794006e-266	0.383988089840876	0.274	0.129	1.95990712168643e-262	1	RORA
3.57702126012202e-253	0.677270615622395	0.281	0.139	5.6080539316193e-249	1	CCNH
4.06704964911708e-248	2.66277455293964	0.352	0.197	6.37632043988575e-244	1	PPP2R5C
3.52592593915226e-235	3.94108796417973	0.288	0.143	5.52794668740291e-231	1	ETS1
1.03885306092136e-234	2.72934295138047	0.65	0.72	1.6287138289125e-230	1	MYL12B
1.14339119742753e-217	8.37611556387667	0.53	0.363	1.79260871932689e-213	1	EVL
3.05572145901689e-211	5.57497910602394	0.685	0.744	4.79076010344667e-207	1	IFITM2
4.13348796728154e-210	1.34877037170415	0.291	0.462	6.48048243510401e-206	1	PA2G4
3.61887829235158e-203	95.2810748490822	0.544	0.392	5.67367738674881e-199	1	COTL1
7.42795259436476e-203	16.7036539068828	0.327	0.18	1.16455440774451e-198	1	PSMB9
1.06734546427489e-190	13.0479654952522	0.948	0.919	1.67338421889017e-186	1	ACTB
8.71141632436882e-179	5.12402248384734	0.347	0.212	1.36577585133454e-174	1	EML4
5.37649393684097e-177	0.927294783509321	0.302	0.478	8.42926719417928e-173	1	TRA2B
4.09513670794677e-170	0.872272862165151	0.265	0.147	6.42035533071894e-166	1	RAB8B
2.94378196445723e-168	1.52020076220797	0.249	0.403	4.61526136387604e-164	1	DDX21
5.7728489911184e-164	1.20869549340848	0.362	0.23	9.05067264827543e-160	1	ELF1
1.2406619359387e-147	1.31425202344125	0.26	0.404	1.9451097831647e-143	1	PRPF4B
1.83172983412135e-136	2.81220041145158	0.341	0.22	2.87178603393545e-132	1	RNF213
2.05637390963239e-131	0.958439418985426	0.228	0.365	3.22398301552167e-127	1	AHNAK
3.63855890640237e-131	18.2600055730599	0.27	0.172	5.70453265345763e-127	1	CMC1
7.98668082097255e-131	4.23666381472692	0.161	0.287	1.25215181911208e-126	1	SDF2L1
9.99663013320329e-113	2.19842757337957	0.282	0.406	1.56727167228361e-108	1	CALM3
5.84405430729744e-107	1.26886324417416	0.146	0.263	9.16230834298093e-103	1	CORO1B
1.94174634177951e-97	0.914122649041744	0.222	0.336	3.04426991464191e-93	1	PPP1CA
2.08994467846166e-96	4.26498772856147	0.354	0.464	3.27661526689219e-92	1	PGK1
6.83652455210298e-88	0.463460727740838	0.32	0.426	1.07183031927871e-83	1	UBE2B
2.60146710987843e-81	2.05117944449258	0.303	0.214	4.07858013486741e-77	1	IDS
7.91340974391194e-81	0.318043523613459	0.298	0.407	1.24066437965051e-76	1	DHX36
9.93832620799912e-80	0.372229622560477	0.431	0.538	1.5581307828901e-75	1	SRSF5
1.03301995878831e-73	3.30325730972151	0.398	0.304	1.61956869138831e-69	1	PDCD4
2.54176466986299e-67	12.4332280714536	0.221	0.313	3.98497864941119e-63	1	IDH2
2.73246072013253e-60	9.71428795264317	0.475	0.557	4.28395191702379e-56	1	SRSF2
6.32961704658836e-58	17.36531448002	0.617	0.658	9.92357360564123e-54	1	CLIC1
1.40414476052835e-49	6.70332404655645	0.334	0.408	2.20141815555634e-45	1	ARPC4
5.73437626890023e-49	9.82966521459099	0.538	0.586	8.99035511438178e-45	1	PSME1
1.95824857866071e-38	0.40608745810765	0.27	0.343	3.07014212162427e-34	1	CAPZA1
1.26500308656907e-36	20.0377173296516	0.266	0.342	1.98327183912298e-32	1	ITM2C
1.44774323953926e-30	1.62960316889852	0.342	0.286	2.26977185094965e-26	1	G3BP2
2.05837718040578e-29	9.20288818350999	0.292	0.346	3.22712374344019e-25	1	PSMB8
9.96705080005688e-29	1.69029156018419	0.311	0.377	1.56263422443292e-24	1	PRPF38B
2.20870997800487e-28	0.798696464775787	0.268	0.216	3.46281550351603e-24	1	AAK1
4.81598464720484e-24	0.370473835841084	0.205	0.25	7.55050072988775e-20	1	CSRNP1
1.1250813582983e-23	0.385187594733292	0.35	0.398	1.76390255354007e-19	1	TERF2IP
3.17537000571234e-23	6.35325825098302	0.265	0.215	4.97834509495581e-19	1	OSTF1
6.98858486577347e-22	2.97356371559184	0.494	0.544	1.09567033525596e-17	1	DDX3X
4.16998682105968e-19	4.41493386385691	0.566	0.521	6.53770533805737e-15	1	SARAF
4.67397253922504e-19	24.8358448191203	0.209	0.265	7.32785414699702e-15	1	CNOT2
5.18719642193744e-15	1.59895219680441	0.249	0.295	8.13248655031352e-11	1	CLK1
7.74381011278361e-10	0.285321760154265	0.3	0.268	1.21407454948221e-05	1	C9orf78
4.08871436077221e-05	1.51297424241981	0.285	0.308	0.641028637481866	1	CHD1
0.000133630221184058	15.0785856674285	0.249	0.27	1	1	ARPC5L
0.00279666254962705	1.17520905784014	0.466	0.434	1	1	TAGLN2
0.00607369925737183	79.4119361765026	0.86	0.79	1	1	PFN1
0	Inf	0.495	0.038	0	2	SLPI
0	466.192679895229	0.476	0.072	0	2	SCGB1D2
0	381.266303535059	0.941	0.171	0	2	WFDC2
0	275.939867567323	0.524	0.762	0	2	S100A6
0	268.726886034317	0.679	0.269	0	2	ANXA1
0	163.40948612083	0.786	0.392	0	2	KRT19
0	147.540018711083	0.966	0.483	0	2	SAT1
0	125.899591398877	0.571	0.029	0	2	MMP26
0	120.055308373053	0.842	0.535	0	2	KLF6
0	99.9310823647216	0.652	0.056	0	2	SCGB2A1
0	92.7135050286828	0.652	0.063	0	2	CLDN4
0	92.2597613047339	0.776	0.083	0	2	KRT18
0	81.1498675090541	0.525	0.14	0	2	S100A10
0	80.6686901724579	0.463	0.02	0	2	TRH
0	76.8479617075255	0.463	0.042	0	2	MMP7
0	67.5567195281787	0.629	0.041	0	2	TFPI2
0	63.8636180162096	0.675	0.041	0	2	SOX17
0	63.1143695673765	0.712	0.068	0	2	KRT8
0	59.532040715849	0.519	0.071	0	2	TM4SF1
0	58.0929261054766	0.432	0.026	0	2	SERPINA1
0	56.3261836873902	0.546	0.055	0	2	MGST1
0	54.0227584149641	0.553	0.152	0	2	CYB5A
0	52.3221460124121	0.602	0.036	0	2	TACSTD2
0	52.0833962623711	0.538	0.075	0	2	RAB11FIP1
0	51.9251391857477	0.354	0.16	0	2	GLA
0	50.8807659398004	0.614	0.21	0	2	PMAIP1
0	49.4367559306341	0.492	0.096	0	2	CXCL8
0	46.7222538823042	0.827	0.043	0	2	CPM
0	46.5231557667168	0.785	0.604	0	2	ANXA2
0	46.5159770045373	0.33	0.03	0	2	EDN1
0	43.1878131137374	0.673	0.068	0	2	CD9
0	40.4995668291677	0.667	0.075	0	2	MSX1
0	37.6920073754437	0.526	0.264	0	2	SLC38A2
0	36.0986656089946	0.256	0.084	0	2	PHLDA2
0	35.0109209707994	0.259	0.015	0	2	SFN
0	34.4816146140701	0.635	0.022	0	2	LINC01541
0	33.3366687430124	0.473	0.021	0	2	DLX5
0	31.3078989335931	0.522	0.029	0	2	KLF5
0	31.1667359974961	0.535	0.161	0	2	ERRFI1
0	29.6255605920045	0.736	0.069	0	2	SPINT2
0	29.6197815061331	0.624	0.212	0	2	DNAJC10
0	28.8000234736161	0.7	0.165	0	2	STX18
0	27.8476299305655	0.473	0.013	0	2	SERPINA5
0	27.74771429344	0.638	0.195	0	2	TMEM101
0	25.9534367200435	0.426	0.117	0	2	EMID1
0	25.893969534377	0.577	0.028	0	2	AGR2
0	24.9072239745156	0.697	0.05	0	2	ASRGL1
0	24.8792724065992	0.299	0.112	0	2	IDH1
0	23.7927822852618	0.534	0.102	0	2	USP53
0	23.4201353311285	0.403	0.009	0	2	GABRP
0	23.0255483781409	0.534	0.185	0	2	GUSB
0	23.0152756131849	0.324	0.062	0	2	ITPKC
0	21.5534335611812	0.361	0.019	0	2	RAB3IP
0	21.4696991651102	0.421	0.065	0	2	GPRC5A
0	20.562110331152	0.5	0.279	0	2	GADD45A
0	19.4079683601509	0.569	0.237	0	2	PAPSS1
0	19.33985866269	0.548	0.148	0	2	ITGB8
0	19.3000497346745	0.369	0.008	0	2	IHH
0	19.22256094212	0.389	0.049	0	2	RIPK2
0	19.1384206878039	0.281	0.01	0	2	DEFB1
0	19.0922091838927	0.435	0.009	0	2	SPDEF
0	18.7390347238336	0.393	0.139	0	2	BCL10
0	18.3362365402812	0.386	0.045	0	2	NABP1
0	18.1078700089055	0.508	0.145	0	2	HMGA1
0	18.0590538814748	0.598	0.305	0	2	CMTM6
0	17.8474459086579	0.493	0.053	0	2	DSP
0	17.8195193848068	0.442	0.013	0	2	LAMC2
0	17.298019804072	0.471	0.236	0	2	ECI2
0	17.0203371415385	0.374	0.176	0	2	ZC3HAV1
0	16.0297224993299	0.566	0.292	0	2	LRRFIP1
0	16.0204140889517	0.534	0.305	0	2	TLE1
0	15.9885605416051	0.438	0.099	0	2	GCLC
0	15.8340103534517	0.513	0.038	0	2	CADM1
0	15.4966567485183	0.507	0.021	0	2	NPAS3
0	14.8150107000449	0.323	0.065	0	2	SLC26A2
0	14.3680682055923	0.269	0.017	0	2	ITGA2
0	14.3207276550052	0.493	0.024	0	2	DMKN
0	14.1379228366317	0.349	0.136	0	2	ACSL3
0	14.05433951472	0.373	0.172	0	2	AGO2
0	13.395777665782	0.715	0.274	0	2	RNASET2
0	13.3091456053939	0.48	0.261	0	2	CD46
0	13.2668045539169	0.351	0.047	0	2	KIF13B
0	13.1255517927495	0.511	0.109	0	2	SH3YL1
0	13.1032444375995	0.368	0.084	0	2	B4GALT5
0	13.0939822177182	0.508	0.313	0	2	IRF2BP2
0	12.9867073916989	0.503	0.28	0	2	KMT2C
0	12.9794513676861	0.342	0.109	0	2	ZMYND8
0	12.9527139590544	0.481	0.044	0	2	SLC9A3R1
0	12.812708930194	0.429	0.231	0	2	ASPH
0	12.5878630225782	0.545	0.179	0	2	FNDC3B
0	12.2523052168813	0.473	0.018	0	2	EHF
0	12.2408043844237	0.592	0.379	0	2	HERPUD1
0	12.1368056301467	0.481	0.162	0	2	LDLR
0	12.1223844316375	0.493	0.199	0	2	UGCG
0	12.0566919998746	0.515	0.309	0	2	UBE2H
0	11.9418346486068	0.295	0.007	0	2	MUC16
0	11.9266040766419	0.254	0.017	0	2	MACC1
0	11.8880175829699	0.484	0.017	0	2	UGT2B7
0	11.7978280139393	0.386	0.176	0	2	SPTBN1
0	11.6963018606871	0.404	0.172	0	2	ITGAV
0	11.4177154832086	0.482	0.056	0	2	NEDD9
0	11.413951570178	0.38	0.088	0	2	MED24
0	11.0226418156063	0.305	0.029	0	2	HSPB8
0	10.9890482826615	0.432	0.21	0	2	ARL5B
0	10.8669294692343	0.53	0.352	0	2	ACTN4
0	10.5382739424268	0.286	0.104	0	2	ZSWIM6
0	10.537462057745	0.463	0.086	0	2	TES
0	10.4159816368551	0.269	0.011	0	2	PLLP
0	10.3863761436309	0.276	0.028	0	2	C6orf141
0	10.1334865338326	0.495	0.029	0	2	SERINC2
0	10.1151148542857	0.368	0.15	0	2	SPECC1
0	10.048104997474	0.402	0.17	0	2	PARP14
0	10.0413833536719	0.739	0.05	0	2	ELF3
0	10.0232514697165	0.445	0.201	0	2	TNFRSF12A
0	9.86120089112579	0.326	0.026	0	2	PARD6B
0	9.83532071951146	0.31	0.015	0	2	PAX8
0	9.72326347028895	0.334	0.014	0	2	MPZL2
0	9.66118489004704	0.275	0.076	0	2	ATP11A
0	9.49658871068905	0.394	0.187	0	2	ANKLE2
0	9.44934489211774	0.612	0.221	0	2	OCIAD2
0	9.43817975856508	0.253	0.009	0	2	GCNT2
0	9.37970088136115	0.34	0.051	0	2	CLDN10
0	9.31410351709223	0.347	0.042	0	2	ZNF592
0	9.05631243796534	0.4	0.119	0	2	MAP2K3
0	8.94980609577718	0.849	0.697	0	2	HSPB1
0	8.85949152161241	0.292	0.04	0	2	SPATA13
0	8.65235902315981	0.478	0.24	0	2	DNAJC15
0	8.58302426474731	0.345	0.024	0	2	ACSL5
0	8.51753936390814	0.539	0.028	0	2	CLDN7
0	8.25187201370109	0.409	0.202	0	2	CTBP2
0	8.17037477249522	0.441	0.105	0	2	MYO6
0	8.01672822198117	0.521	0.297	0	2	ANXA11
0	8.00352699744232	0.273	0.107	0	2	BHLHE41
0	7.88995333920757	0.374	0.022	0	2	JUP
0	7.71413266112794	0.443	0.032	0	2	C2orf88
0	7.65803963253614	0.591	0.3	0	2	EPB41L2
0	7.62902134687058	0.323	0.018	0	2	GALNT4
0	7.59876283186094	0.709	0.511	0	2	PPA1
0	7.5609994527518	0.363	0.014	0	2	MUC1
0	7.5320033483984	0.442	0.079	0	2	SEMA3B
0	7.52738883175202	0.475	0.208	0	2	AMD1
0	7.38566553595401	0.3	0.043	0	2	RUNX1
0	7.28342796418279	0.359	0.17	0	2	SLC25A1
0	7.09810069839968	0.257	0.076	0	2	ZC3H12A
0	7.06703462268996	0.521	0.039	0	2	PLPP2
0	7.05952119690292	0.371	0.121	0	2	FOXO3
0	6.88972695929642	0.314	0.011	0	2	C19orf33
0	6.81298942835677	0.282	0.077	0	2	GMNN
0	6.80878670154358	0.398	0.186	0	2	WEE1
0	6.79290179772151	0.342	0.014	0	2	IRF6
0	6.66440182656628	0.398	0.106	0	2	CD55
0	6.61329883949247	0.32	0.132	0	2	CD47
0	6.48013535950869	0.428	0.098	0	2	CD2AP
0	6.43756308892311	0.47	0.015	0	2	CDH1
0	6.35384598241623	0.28	0.038	0	2	EPHA2
0	6.3484882062311	0.441	0.015	0	2	CXADR
0	6.32127336537671	0.537	0.208	0	2	ATP1A1
0	6.32024425327837	0.355	0.041	0	2	ARHGAP26
0	6.30554538647157	0.272	0.08	0	2	HMGCR
0	6.30474052631756	0.325	0.011	0	2	MAL2
0	6.26702826272367	0.292	0.065	0	2	ARHGAP29
0	6.24514457305833	0.463	0.013	0	2	KIAA1324
0	6.17644827992139	0.292	0.043	0	2	PODXL2
0	6.14206682453195	0.311	0.137	0	2	TP53BP2
0	6.115878514457	0.493	0.113	0	2	CNDP2
0	6.09106675530887	0.471	0.131	0	2	SEC14L1
0	6.08991713770249	0.391	0.197	0	2	LRRFIP2
0	6.0390831112074	0.301	0.108	0	2	MT-ATP8
0	5.95273311622647	0.335	0.096	0	2	ASL
0	5.93898552282674	0.369	0.019	0	2	SHROOM3
0	5.90045227335792	0.564	0.042	0	2	PERP
0	5.7464439371146	0.306	0.011	0	2	FXYD3
0	5.66518691780948	0.337	0.065	0	2	NET1
0	5.55469656980927	0.298	0.038	0	2	IGF2BP2
0	5.53484208479307	0.435	0.024	0	2	F11R
0	5.48667345000397	0.501	0.309	0	2	TJP1
0	5.46122524377286	0.321	0.077	0	2	TRIM25
0	5.30345993812937	0.428	0.025	0	2	PLCB1
0	5.22033269564513	0.542	0.355	0	2	MRPL33
0	5.19163159644571	0.446	0.019	0	2	MECOM
0	5.16160801297191	0.368	0.029	0	2	STXBP6
0	5.12769494202925	0.399	0.079	0	2	WDR77
0	5.04745678266666	0.475	0.095	0	2	SGK1
0	5.0415787489906	0.429	0.016	0	2	SPINT1
0	5.03946291208991	0.365	0.171	0	2	DDX52
0	4.94926049358296	0.358	0.154	0	2	SNX9
0	4.9043825206721	0.33	0.02	0	2	OCLN
0	4.88022890597968	0.324	0.021	0	2	SGMS2
0	4.87657177974228	0.312	0.114	0	2	C16orf72
0	4.81443408314804	0.271	0.041	0	2	ARAP2
0	4.78062101790977	0.349	0.009	0	2	PRR15
0	4.74589789921989	0.323	0.013	0	2	MET
0	4.72380380450237	0.355	0.047	0	2	TSPAN13
0	4.71989493665044	0.303	0.126	0	2	ZBTB43
0	4.71328175715742	0.771	0.063	0	2	CLDN3
0	4.61584480475644	0.252	0.025	0	2	RDH10
0	4.56447755111254	0.443	0.11	0	2	ZFHX3
0	4.53766532205172	0.417	0.2	0	2	ATP2A2
0	4.49491995890018	0.443	0.019	0	2	MFSD2A
0	4.48002998500223	0.375	0.191	0	2	SMG1
0	4.43095028831758	0.258	0.007	0	2	F2RL1
0	4.42629077432872	0.418	0.203	0	2	GGCT
0	4.38739859701241	0.38	0.114	0	2	NCOA7
0	4.32902730623195	0.483	0.14	0	2	ABRACL
0	4.2439790872034	0.282	0.008	0	2	COBL
0	4.23988868125892	0.36	0.033	0	2	PDLIM5
0	4.21421499644914	0.337	0.152	0	2	MKNK2
0	4.10295317638338	0.29	0.009	0	2	WWC1
0	4.03528756653763	0.346	0.01	0	2	CA12
0	4.01824302744082	0.392	0.048	0	2	MBP
0	4.016757183258	0.319	0.105	0	2	SESTD1
0	3.98419920575359	0.326	0.12	0	2	TMEM41B
0	3.96017790147734	0.291	0.011	0	2	MSX2
0	3.87489232231323	0.312	0.01	0	2	ST14
0	3.85994324154478	0.442	0.241	0	2	CHD3
0	3.83343270575432	0.257	0.069	0	2	KCNK1
0	3.75290272159238	0.32	0.094	0	2	ADAM9
0	3.70800756895488	0.312	0.038	0	2	FLNB
0	3.66771837592042	0.454	0.143	0	2	PAM
0	3.59071472031914	0.327	0.047	0	2	SMAD9
0	3.56196403820187	0.256	0.082	0	2	USP12
0	3.54559389466934	0.325	0.105	0	2	MIA2
0	3.52486089504854	0.334	0.145	0	2	PTBP3
0	3.52031443961623	0.269	0.082	0	2	HIVEP2
0	3.5108541349143	0.44	0.015	0	2	DCDC2
0	3.46298262365323	0.279	0.069	0	2	ISG20
0	3.44514002613955	0.251	0.055	0	2	MICAL3
0	3.4344783335502	0.34	0.128	0	2	TNIP1
0	3.38043142677386	0.405	0.194	0	2	AGPAT2
0	3.36907573812484	0.346	0.02	0	2	RBM47
0	3.31919366254095	0.335	0.108	0	2	TNFRSF10B
0	3.29642992903669	0.372	0.033	0	2	TPD52L1
0	3.27599108124867	0.389	0.178	0	2	CTNND1
0	3.24926016048656	0.255	0.062	0	2	RASA2
0	3.22501951775859	0.456	0.178	0	2	TGIF1
0	3.19135927053305	0.259	0.033	0	2	MAST4
0	3.17596455066125	0.277	0.05	0	2	MFHAS1
0	3.00869264184348	0.391	0.196	0	2	NPEPPS
0	2.77057807205565	0.391	0.013	0	2	EYA2
0	2.72422981377041	0.292	0.089	0	2	SORD
0	2.66945584199185	0.409	0.152	0	2	SLFN5
0	2.6526396481412	0.346	0.129	0	2	PDZD8
0	2.62745585454458	0.292	0.051	0	2	ELP3
0	2.548524374249	0.305	0.11	0	2	AMOTL2
0	2.53137569054183	0.281	0.076	0	2	ETV6
0	2.50050295003164	0.318	0.129	0	2	NFIB
0	2.49914321872888	0.443	0.244	0	2	GOLM1
0	2.47096923974014	0.329	0.007	0	2	PRSS8
0	2.37392826793578	0.342	0.017	0	2	SORBS2
0	2.3525784701789	0.291	0.112	0	2	ANK3
0	2.30370735084924	0.634	0.082	0	2	ATP1B1
0	2.29588350894971	0.272	0.014	0	2	DEGS2
0	2.25162829098228	0.286	0.114	0	2	TOB1
0	2.24102711709697	0.335	0.056	0	2	SERPINB9
0	2.20324313911201	0.357	0.077	0	2	PCDH7
0	2.19883704081175	0.285	0.113	0	2	ALDH3A2
0	2.15434735187696	0.265	0.044	0	2	RPS6KA5
0	2.15166583815224	0.321	0.125	0	2	PTS
0	2.14274450093512	0.308	0.062	0	2	EHD4
0	2.13650609422916	0.274	0.107	0	2	SLMAP
0	2.09519038091747	0.292	0.076	0	2	ARHGAP17
0	2.04621267694415	0.289	0.037	0	2	POC1B
0	2.04444285034459	0.567	0.333	0	2	ECI1
0	2.04040289410941	0.299	0.109	0	2	FKBP2
0	2.03955110991169	0.299	0.066	0	2	MCCC2
0	2.01508361679324	0.311	0.13	0	2	ABI1
0	2.01380526105817	0.34	0.011	0	2	RAB25
0	2.00863771883541	0.317	0.087	0	2	SLC25A29
0	2.00657297075964	0.346	0.026	0	2	HOMER2
0	1.98573176781367	0.306	0.032	0	2	MYO10
0	1.96689017923162	0.279	0.05	0	2	GALNT7
0	1.93205524097042	0.334	0.137	0	2	BAG5
0	1.91988123568917	0.317	0.116	0	2	VPS37B
0	1.91139310909822	0.28	0.005	0	2	SLC34A2
0	1.90093823770332	0.35	0.152	0	2	MSI2
0	1.88175065432182	0.25	0.01	0	2	HOOK1
0	1.86334635675857	0.705	0.06	0	2	EPCAM
0	1.82956890256402	0.824	0.582	0	2	CD24
0	1.81298484857664	0.277	0.032	0	2	CRISPLD1
0	1.74536447163376	0.275	0.009	0	2	CRB3
0	1.73981708482556	0.278	0.067	0	2	TRIM2
0	1.73632356364648	0.256	0.076	0	2	IRS2
0	1.73020449977485	0.298	0.085	0	2	ABHD11
0	1.7251012602069	0.368	0.09	0	2	SERINC5
0	1.69863189894619	0.336	0.142	0	2	SLC25A24
0	1.68869674152099	0.273	0.098	0	2	DIAPH1
0	1.68129507680238	0.376	0.162	0	2	SEC11C
0	1.66806707860323	0.31	0.052	0	2	ALDH6A1
0	1.6600021892993	0.427	0.062	0	2	SYNGR2
0	1.64710644350606	0.291	0.041	0	2	SLC47A1
0	1.60823889426944	0.294	0.009	0	2	AP1M2
0	1.59749065482074	0.295	0.097	0	2	LSR
0	1.59317137457344	0.292	0.063	0	2	MAGI1
0	1.58424909330186	0.25	0.019	0	2	GALNT3
0	1.57999187314814	0.261	0.04	0	2	OPN3
0	1.5773827060519	0.287	0.096	0	2	PNPLA2
0	1.57412555906125	0.325	0.128	0	2	DHX15
0	1.5725113129534	0.329	0.136	0	2	FNBP1L
0	1.56356450718842	0.329	0.028	0	2	SLC7A1
0	1.55406233101751	0.26	0.071	0	2	GLIS3
0	1.53123401901033	0.377	0.173	0	2	LYPLA1
0	1.5076819221677	0.294	0.011	0	2	DSG2
0	1.4712245955728	0.276	0.041	0	2	KIAA1217
0	1.44442788492902	0.282	0.026	0	2	PORCN
0	1.42358284244347	0.343	0.142	0	2	NCKAP1
0	1.40886624851365	0.277	0.065	0	2	MTHFD2L
0	1.39264466349562	0.272	0.063	0	2	SHTN1
0	1.3545074120359	0.304	0.093	0	2	DGKH
0	1.34168526521364	0.361	0.176	0	2	FBXO21
0	1.32812881447396	0.268	0.009	0	2	KRTCAP3
0	1.31437597409668	0.264	0.014	0	2	HOXB7
0	1.31031823782409	0.311	0.109	0	2	PRELID3B
0	1.25170667690205	0.302	0.033	0	2	PTPRF
0	1.21004965757561	0.252	0.005	0	2	SCNN1A
0	1.20724490137387	0.287	0.083	0	2	AIFM1
0	1.18077920016863	0.277	0.031	0	2	CYB561
0	1.17984398703259	0.519	0.2	0	2	TMEM123
0	1.17700509628739	0.189	0.426	0	2	FSTL1
0	1.06397983813298	0.271	0.102	0	2	DLG5
0	1.05595430219315	0.256	0.086	0	2	CMTM7
0	1.03172279575719	0.316	0.091	0	2	IGF1R
0	1.01606486213829	0.261	0.023	0	2	DDR1
0	0.996062949461918	0.261	0.081	0	2	SLC39A4
0	0.953716573589412	0.549	0.025	0	2	SMIM22
0	0.893251885536408	0.258	0.076	0	2	HIPK2
0	0.821102360966338	0.263	0.097	0	2	MFSD12
0	0.810138198604961	0.267	0.086	0	2	CEP70
0	0.802922609951466	0.367	0.121	0	2	ALCAM
0	0.787703175398758	0.259	0.086	0	2	METAP1
0	0.773135843798924	0.276	0.108	0	2	ARSD
0	0.544526777504567	0.256	0.045	0	2	IQGAP2
0	0.529790506878701	0.582	0.276	0	2	NPDC1
0	0.394901804741707	0.517	0.239	0	2	TNFAIP3
0	0.388573287773889	0.318	0.143	0	2	ATP13A3
2.91160119421926e-307	13.3124499877697	0.321	0.148	4.56480835229696e-303	2	HEXIM1
4.44447548997862e-305	4.25438651933153	0.356	0.174	6.96804867318848e-301	2	TRAF4
9.11850539826381e-305	3.18157576244863	0.272	0.112	1.4295992763398e-300	2	FAM214A
1.89782552133119e-302	4.18177538524454	0.345	0.166	2.97541085234304e-298	2	PSME4
3.43979738537046e-302	2.48016848418911	0.356	0.176	5.39291434078381e-298	2	TRIM33
6.95125896454006e-302	11.2977330061942	0.509	0.316	1.08981838046059e-297	2	IL6ST
7.88288517077163e-300	1.20073421114645	0.287	0.124	1.23587873707358e-295	2	AP1G1
2.25001704579647e-296	1.80412710953678	0.298	0.133	3.52757672439971e-292	2	MNAT1
3.9345838217625e-295	14.3918855304445	0.342	0.176	6.16864051575925e-291	2	RAP2B
5.38865707049851e-293	2.30600909445082	0.493	0.295	8.44833655512757e-289	2	AHCYL1
2.38743494973647e-291	14.3760955453961	0.517	0.327	3.74302051419684e-287	2	SMS
1.48065032078732e-290	1.73173719118392	0.27	0.114	2.32136357293037e-286	2	UBAP2
1.80650057609038e-290	1.57138800680977	0.407	0.219	2.8322316031945e-286	2	WDR1
3.44052202998653e-289	0.93839231613616	0.31	0.142	5.39405043861289e-285	2	YAP1
9.64337822221768e-289	1.23499461875128	0.323	0.153	1.51188883767929e-284	2	FDFT1
4.0256961046263e-288	31.0147443704383	0.615	0.449	6.31148635283311e-284	2	XBP1
1.76300520202384e-287	4.35719053609116	0.51	0.334	2.76403955573297e-283	2	PTP4A2
2.85114879702693e-287	7.22342728883406	0.343	0.172	4.47003108397883e-283	2	WDR43
7.99242610151782e-286	1.43277672646116	0.252	0.102	1.25305256419596e-281	2	CDC42EP3
1.07913809905279e-284	4.42569415730883	0.286	0.127	1.69187271169496e-280	2	DYRK1A
1.90298781105976e-283	0.839586001076621	0.541	0.344	2.98350429017949e-279	2	ESR1
1.3959241937359e-282	8.34401144624476	0.387	0.216	2.18852995093914e-278	2	RNF19A
3.11566175977499e-282	3.09334039718557	0.298	0.136	4.88473450697523e-278	2	TST
3.59476667011625e-282	9.73388145664686	0.364	0.19	5.63587518540826e-278	2	CLIP1
7.79430174064354e-281	4.78327488903807	0.316	0.152	1.22199062689809e-276	2	CCNG2
1.3325692692722e-278	4.58730099099897	0.324	0.157	2.08920210036495e-274	2	JARID2
4.82854424488559e-276	2.65800467828736	0.411	0.228	7.57019166713162e-272	2	PAWR
3.21740550019925e-273	1.48454482394762	0.258	0.11	5.04424834321238e-269	2	ITSN2
6.07945720903247e-273	7.04159829072538	0.409	0.234	9.53137301232111e-269	2	TOR1AIP2
3.67269223873416e-272	7.59988885461538	0.365	0.193	5.75804689188742e-268	2	GATA2
2.39394384969902e-271	3.45246202049342	0.31	0.148	3.75322516755812e-267	2	ZBTB10
4.57602759991652e-271	0.885042525089685	0.315	0.151	7.17429607114912e-267	2	PON2
5.790894276984e-270	2.69770884750127	0.431	0.25	9.07896404745552e-266	2	BAZ1A
9.41894964325351e-270	2.49831920399189	0.292	0.135	1.47670292506929e-265	2	NUDT4
1.89849785787983e-269	5.70595216297596	0.316	0.152	2.97646494158399e-265	2	ARHGAP5
3.78517788350545e-269	1.35210385413565	0.258	0.111	5.93440188575984e-265	2	UBAP1
1.09739307567725e-267	11.7834037305296	0.345	0.173	1.7204928640468e-263	2	TRIB1
1.74869682938872e-266	2.6330124442473	0.347	0.177	2.74160688911563e-262	2	CCDC186
7.20881692224966e-265	3.61432208554514	0.342	0.177	1.1301983170703e-260	2	SPEN
1.67281297975222e-263	4.82697465131765	0.591	0.42	2.62263618965553e-259	2	TAX1BP1
9.21031033031072e-260	15.8362940809081	0.513	0.361	1.44399245358611e-255	2	CDV3
1.11375858984007e-257	0.764176145717168	0.262	0.116	1.74615071715126e-253	2	SLC44A1
1.75708842768119e-257	125.899589836383	0.601	0.41	2.75476323691856e-253	2	ATF3
3.61910139538361e-256	10.0948979895229	0.489	0.323	5.67402716768242e-252	2	CHD2
2.89869789942621e-252	24.0901090457127	0.621	0.465	4.54457856672041e-248	2	EIF3A
3.43575452900111e-252	14.1430611496714	0.39	0.217	5.38657595056794e-248	2	IFRD1
7.63055689108515e-252	1.31557550399785	0.285	0.133	1.19631870938433e-247	2	CNOT1
8.73153532992518e-248	4.77958194925581	0.532	0.353	1.36893010902567e-243	2	PDIA4
5.65889669655435e-247	1.99427215784525	0.47	0.327	8.87201824085792e-243	2	ETS2
3.89955810346891e-245	1.31552746532147	0.296	0.143	6.11372719461856e-241	2	PIK3C2A
4.55517866668598e-244	30.5590820185937	0.519	0.369	7.14160911363027e-240	2	FAM133B
6.72015456055712e-244	6.8564082373564	0.352	0.188	1.05358583200415e-239	2	GTPBP4
2.51004917474453e-243	13.0271953062944	0.426	0.255	3.93525509616447e-239	2	IL1R1
7.01298548067658e-243	21.9994882553131	0.601	0.454	1.09949586366047e-238	2	PAPOLA
1.6498653480131e-242	6.00086734136986	0.476	0.302	2.58665889261493e-238	2	CTNNA1
1.4656750352111e-238	1.93703252388835	0.32	0.164	2.29788532020396e-234	2	USP9X
6.17576430350732e-238	5.12967635879638	0.383	0.221	9.68236327503878e-234	2	FAM107B
4.11279931163129e-237	1.25772925591403	0.279	0.133	6.44804676077553e-233	2	SIAH2
2.76470570532542e-235	22.0254817236174	0.762	0.649	4.3345056048092e-231	2	S100A11
4.23470998145606e-234	0.879954383777286	0.298	0.146	6.63917830892682e-230	2	PLEKHA1
8.14357698763737e-233	15.8659343229537	0.435	0.265	1.27675000012179e-228	2	NFKBIZ
3.46337227455487e-227	4.83106117667363	0.365	0.208	5.42987505204713e-223	2	PSMD12
7.94849855642625e-226	0.401546793533643	0.317	0.162	1.24616560367651e-221	2	FOXP1
1.81733273212048e-223	2.65585003666885	0.433	0.266	2.84921425741848e-219	2	PPP4R2
2.33512499450299e-223	10.3919405096366	0.502	0.334	3.66100896638179e-219	2	SLC39A6
1.99705531259851e-221	0.926789321851951	0.271	0.13	3.13098331909195e-217	2	RPRD1A
2.16035674007843e-221	35.0098143844435	0.366	0.565	3.38700729709497e-217	2	KCNQ1OT1
7.5364837801166e-220	3.39083623878249	0.502	0.334	1.18156992704668e-215	2	TXNDC17
1.29198537432839e-219	1.0235780887204	0.262	0.123	2.02557466987205e-215	2	NDRG2
2.15216296847119e-219	13.3657993964153	0.299	0.49	3.37416110196912e-215	2	HSPA1A
3.23844416050555e-218	14.9955301955591	0.709	0.611	5.07723275484059e-214	2	NDUFC2
5.32157249965095e-218	7.01278881995381	0.478	0.324	8.34316136495277e-214	2	IQGAP1
1.45631515846796e-217	3.1849298379324	0.273	0.133	2.28321090544606e-213	2	HERC4
2.7145493998121e-217	186.492784815086	0.889	0.831	4.25587054902541e-213	2	NEAT1
2.71510028358631e-217	7.03841130946899	0.459	0.304	4.25673422460662e-213	2	AFF4
3.48641541284567e-217	17.3722750664346	0.278	0.14	5.46600208425944e-213	2	LPIN1
3.92848708514095e-215	1.28950816247578	0.252	0.117	6.15908205208398e-211	2	LARP1B
5.12973265930504e-215	0.77413812243779	0.273	0.132	8.04239486325845e-211	2	C12orf45
1.46556353467864e-213	4.24183380069512	0.395	0.239	2.29771050966917e-209	2	CHMP4B
2.24294547056111e-213	1.88466986450723	0.347	0.194	3.5164899087457e-209	2	ELOVL5
8.1634594061403e-213	6.95665346766924	0.317	0.169	1.27986716569468e-208	2	UGDH
3.21014580464401e-212	1.58701196707491	0.345	0.19	5.03286659252088e-208	2	CSNK1D
9.56286046275758e-212	14.6247277667299	0.43	0.271	1.49926526335113e-207	2	BAZ2B
1.5057351895585e-211	8.11070302944261	0.309	0.166	2.36069163018982e-207	2	CREB5
3.8309248172937e-208	4.49627700805979	0.471	0.315	6.00612392855306e-204	2	CAPZA2
4.22158221496662e-208	0.966967346530678	0.369	0.219	6.61859659662466e-204	2	SKIL
2.43346710503804e-207	3.90917438710669	0.497	0.341	3.81518972727864e-203	2	HEBP2
4.62611799066617e-207	1.33954062363489	0.359	0.204	7.25282778576642e-203	2	IPO7
1.63716612761939e-205	4.31166217194013	0.318	0.173	2.56674905488169e-201	2	TULP4
3.0106828580917e-205	12.1891323361078	0.902	0.92	4.72014858491617e-201	2	RPL31
3.4330673479672e-205	23.4682544371326	0.609	0.435	5.38236298814297e-201	2	BTG2
1.22636261777219e-204	6.29407638236862	0.567	0.431	1.92269131214324e-200	2	ZFAND5
1.33470674990772e-203	3.79762597421154	0.333	0.188	2.09255324250532e-199	2	RIOK3
1.61034750424497e-203	2.62542184287606	0.254	0.122	2.52470281715526e-199	2	MIR22HG
2.05703992785175e-202	6.61737196043727	0.25	0.119	3.22502719888598e-198	2	ABHD5
3.31577913016538e-201	0.868462183200179	0.308	0.164	5.19847852027328e-197	2	SAMM50
1.95916879989988e-200	19.3393251287518	0.421	0.266	3.07158484448303e-196	2	PTGR1
2.73755247014797e-200	4.46816294824828	0.462	0.303	4.29193476269799e-196	2	GSPT1
1.4113380051535e-199	2.34631696898493	0.269	0.135	2.21269572447966e-195	2	CCDC6
2.43137709301896e-199	2.03245470705331	0.287	0.148	3.81191300643512e-195	2	SNHG9
3.47146515647086e-199	1.22863351402046	0.263	0.13	5.44256307231501e-195	2	GATAD2A
1.18599315106346e-198	0.684435733602555	0.29	0.15	1.85940006223729e-194	2	RNF149
1.35089956391588e-197	0.956760983856404	0.304	0.163	2.11794033630732e-193	2	EEF1E1
5.20088116608436e-197	37.8949868785168	0.506	0.398	8.15394149218706e-193	2	MT-ND4L
9.72201632682941e-196	0.747967614960685	0.258	0.126	1.52421771972032e-191	2	ADAM17
1.9023248254515e-194	0.721698726794582	0.272	0.136	2.98246486134286e-190	2	BACE2
7.73691795884061e-193	7.0575194542409	0.418	0.26	1.21299399758703e-188	2	HES4
9.20493285112304e-188	0.701106020548636	0.254	0.126	1.44314937239907e-183	2	SDHAF3
2.88581984253343e-187	3.70707960399324	0.418	0.27	4.52438834912392e-183	2	EIF3J
1.03100491573892e-182	71.0771815439687	0.805	0.801	1.61640950689547e-178	2	MT-ND5
6.5944599046453e-182	7.41444248392633	0.287	0.155	1.03387942385029e-177	2	ZNF217
2.77175311430881e-180	3.25079317740157	0.259	0.132	4.34555453261335e-176	2	TRIM38
1.99013241771695e-179	0.870238267770119	0.317	0.177	3.12012960449664e-175	2	PAFAH1B2
4.03934028212608e-179	1.14375191407971	0.368	0.223	6.33287769431726e-175	2	TRAPPC6A
1.02594795560769e-178	2.91323696276726	0.514	0.372	1.60848120480174e-174	2	DDX21
1.81486920205414e-178	4.79271443415908	0.371	0.233	2.84535193498048e-174	2	PNPLA8
7.92808616476645e-178	0.826360625862636	0.26	0.134	1.24296534891208e-173	2	NPTN
3.89650045846045e-177	6.52201135608702	0.376	0.235	6.10893341877429e-173	2	KPNA4
4.31801571983202e-177	0.669081253067272	0.275	0.144	6.76978504555264e-173	2	ARFIP2
2.79675473581258e-175	3.17915759360012	0.301	0.165	4.38475207480697e-171	2	TTC19
1.34170281343862e-174	2.46545431112966	0.307	0.173	2.10352167090907e-170	2	ZFC3H1
3.57623866960139e-173	2.05521381867848	0.366	0.226	5.60682698620107e-169	2	AKIRIN1
4.47388410455759e-173	6.27530086731501	0.644	0.539	7.01415549912539e-169	2	EIF1AX
2.45158709030386e-172	4.3436632294722	0.51	0.37	3.8435982401784e-168	2	PCBD1
2.49717002563198e-172	0.971532486030402	0.362	0.218	3.91506316618582e-168	2	CELF1
3.1833358373483e-172	0.450427764910998	0.522	0.634	4.99083392579467e-168	2	FBLN1
1.48131103868746e-171	14.7168114640642	0.688	0.59	2.32239944645421e-167	2	TMBIM6
1.53663835707279e-171	5.65166284030416	0.381	0.542	2.40914161621873e-167	2	DRAP1
5.1096212520715e-171	16.8352142329332	0.295	0.163	8.01086419899769e-167	2	ARHGEF12
1.17066040002044e-169	0.608438738290386	0.281	0.15	1.83536137515205e-165	2	PLXNB2
1.62333243504571e-169	1.69702567360946	0.272	0.146	2.54506059166467e-165	2	AMFR
5.87682852924614e-169	17.3094154087244	0.354	0.217	9.21369176815211e-165	2	ARIH1
4.66121223702428e-168	0.470748962471256	0.259	0.134	7.30784854520667e-164	2	HOOK2
1.12640353732134e-166	138.85766365475	0.915	0.922	1.7659754658124e-162	2	MT-ND4
8.90984245774298e-165	1.85842512595435	0.274	0.148	1.39688510052494e-160	2	STK24
1.87788312922421e-164	2.61226229277842	0.372	0.232	2.94414516999771e-160	2	ELF1
2.31320394710235e-164	10.6862686137078	0.337	0.201	3.62664114826706e-160	2	DLG1
8.21246709206476e-164	5.90440581882831	0.47	0.335	1.28755059069391e-159	2	ARL6IP5
2.1514801888144e-163	0.757135534302246	0.29	0.161	3.37309064002321e-159	2	NAA50
3.33418343036985e-163	26.3437581723996	0.6	0.437	5.22733278213385e-159	2	CEBPD
1.34123006834976e-162	12.3024251051942	0.389	0.253	2.10278050115876e-158	2	NUFIP2
1.01985168983387e-160	11.4205181246716	0.435	0.298	1.59892347932155e-156	2	NRIP1
4.12506543733592e-160	1.49725542967308	0.306	0.176	6.46727759265525e-156	2	NCOA4
4.27900036533954e-158	1.90880529861502	0.354	0.22	6.70861677277933e-154	2	TMEM87A
9.4831894131334e-157	0.742943939785919	0.254	0.134	1.48677443619105e-152	2	USP7
4.33313120174131e-156	1.27055991093385	0.312	0.183	6.79348309809003e-152	2	AZIN1
4.88539327931467e-156	2.81243351744916	0.47	0.329	7.65931958330953e-152	2	EWSR1
3.99304062413028e-155	17.7152734242475	0.565	0.844	6.26028909051145e-151	2	EEF1G
1.56603378777382e-154	1.52347080873074	0.326	0.194	2.45522777247179e-150	2	PPP2R2A
4.71533006033043e-154	1.86735763113881	0.309	0.182	7.39269446858604e-150	2	BIRC2
3.15076377752087e-152	6.15110226071629	0.4	0.269	4.93976745039722e-148	2	ARF6
1.65427116036559e-151	2.50117370304725	0.316	0.191	2.59356632522118e-147	2	MED13
2.99118715877489e-151	1.57252096990151	0.271	0.149	4.68958322752727e-147	2	TMEM132A
3.35302285527967e-150	2.86225517498246	0.427	0.289	5.25686923250747e-146	2	CSNK1E
1.25487642462391e-149	4.31015810812188	0.307	0.182	1.96739525852537e-145	2	OSER1
1.31515618538402e-149	8.70692932706756	0.449	0.324	2.06190186744507e-145	2	YTHDC1
2.62254554339242e-149	9.26309680412862	0.557	0.444	4.11162690293064e-145	2	TOP1
7.98884753732709e-149	0.953253053356807	0.394	0.257	1.25249151690214e-144	2	NFIA
8.81270809388517e-148	5.54675596293022	0.349	0.221	1.38165637495932e-143	2	DYNLT3
1.71035632059251e-147	3.36866083203529	0.303	0.181	2.68149663942493e-143	2	PRDM2
4.60687821218722e-147	1.22624961643412	0.349	0.217	7.22266366106713e-143	2	FAM3C
4.22663907297932e-146	4.97532642603651	0.347	0.22	6.62652473861698e-142	2	C6orf62
6.12767902350476e-146	0.689408829137812	0.281	0.16	9.60697517305077e-142	2	FAM136A
2.94168404470594e-144	0.819030582423082	0.457	0.326	4.61197224528998e-140	2	GTF3C6
8.26954573215605e-144	6.22638999676833	0.746	0.651	1.29649937988743e-139	2	YWHAE
2.79063466523236e-143	4.55475610713513	0.264	0.149	4.37515702815129e-139	2	SLC12A2
3.78402632672916e-143	0.646986225642704	0.254	0.139	5.93259647504597e-139	2	NAA15
6.91653221000166e-143	3.27040312487246	0.68	0.588	1.08437391988406e-138	2	ENO1
9.26437106097857e-143	2.41169357192551	0.418	0.284	1.45246809494022e-138	2	LAMP2
1.06217736716206e-142	0.757377104994044	0.385	0.25	1.66528167623668e-138	2	EIF4G1
3.79419196710575e-142	0.806281903861443	0.293	0.17	5.9485341660284e-138	2	SRPK1
4.14316073053022e-142	1.26996833585537	0.273	0.155	6.49564739332527e-138	2	TRMT10C
2.8230406071633e-141	3.07717697198097	0.659	0.573	4.42596306391062e-137	2	RBM3
3.44828232466975e-141	1.27573294094048	0.312	0.19	5.40621702861723e-137	2	PLEKHB2
4.7374530923331e-139	1.5962948451855	0.328	0.203	7.42737895815984e-135	2	GALNT1
1.6104820547334e-138	143.211933460467	0.464	0.562	2.52491376541103e-134	2	CKB
2.16335193183708e-138	15.1427007616689	0.644	0.55	3.39170315873418e-134	2	UBE2D3
3.03954556514922e-138	0.256485628218836	0.445	0.312	4.76539953704094e-134	2	FDPS
8.49070532323707e-138	15.4607000680089	0.474	0.348	1.33117278057711e-133	2	YME1L1
7.1649476701728e-137	14.8912616797167	0.47	0.347	1.12332049572969e-132	2	TRA2A
1.05280601198031e-136	6.31074651902039	0.37	0.237	1.65058926558273e-132	2	NUMA1
6.84241791252116e-136	20.5444474119718	0.435	0.312	1.07275428032507e-131	2	RBBP6
3.96048204589434e-135	0.721210180620887	0.269	0.154	6.20924375155314e-131	2	UBQLN1
9.22689537854222e-135	2.13370968375531	0.492	0.359	1.44659265744785e-130	2	TM9SF3
1.78339759329828e-134	0.346349345247775	0.278	0.159	2.79601074677305e-130	2	HMGCS1
4.1920117814223e-134	5.38471554530551	0.351	0.229	6.57223607091388e-130	2	PITPNB
4.5984335504626e-134	1.32772881371336	0.375	0.248	7.20942412041527e-130	2	BRD7
8.77340301159431e-134	1.19628627743694	0.33	0.206	1.37549412415776e-129	2	ZNF593
1.19863087359123e-133	35.0051177285726	0.674	0.578	1.87921348361633e-129	2	HSPE1
5.0049242505498e-133	3.85649064961001	0.379	0.251	7.84672024001197e-129	2	DHX9
2.4255076726643e-132	1.30665215008744	0.255	0.144	3.80271092920309e-128	2	JOSD1
9.47539146504306e-132	4.30939187911407	0.431	0.307	1.48555187388945e-127	2	ZFAND6
2.40266889752394e-131	0.961481574411631	0.3	0.183	3.76690429753803e-127	2	RAB21
4.24290626527712e-131	6.81248990930586	0.584	0.484	6.65202844270147e-127	2	RTN4
8.97857295141563e-131	1.93214581144387	0.347	0.224	1.40766066732294e-126	2	ETF1
2.15223170217895e-130	7.07632459947542	0.261	0.15	3.37426886267616e-126	2	UBN2
2.55093233896322e-130	1.55350477736783	0.355	0.232	3.99935172102653e-126	2	NIPBL
9.02917873021457e-130	1.11737952702676	0.289	0.173	1.41559464132304e-125	2	BNIP2
1.60956096173202e-129	17.5315650408952	0.44	0.319	2.52346967580347e-125	2	TMED3
1.68884063458196e-129	5.05371692750186	0.311	0.196	2.6477643468976e-125	2	DNTTIP2
1.84590597585724e-128	8.86560023898528	0.538	0.421	2.89401138894898e-124	2	RCN2
8.02230428686535e-128	0.849863925197649	0.352	0.227	1.25773686609475e-123	2	PPHLN1
1.17569193986123e-127	1.13572742176091	0.34	0.216	1.84324982331444e-123	2	DNMT1
1.89065451602788e-126	2.2688136264406	0.396	0.271	2.96416815022851e-122	2	PUM1
5.62737131775505e-126	1.96149802157954	0.25	0.142	8.82259275197636e-122	2	UXS1
7.21377602649683e-126	0.995157384646398	0.316	0.197	1.13097580543417e-121	2	CCNC
3.65844355755087e-125	15.2550501353197	0.569	0.458	5.73570780952826e-121	2	LDHA
3.7597490532521e-125	0.727572595772054	0.261	0.15	5.89453456568864e-121	2	PTPN12
7.92580666207827e-125	2.48132493274841	0.355	0.235	1.24260796848063e-120	2	CLINT1
2.09056807964094e-124	1.1765744172251	0.458	0.331	3.27759263526107e-120	2	ARL3
9.35829488882845e-124	68.1917914621907	0.98	0.983	1.46719347267052e-119	2	TMSB10
2.73711688471323e-123	0.999085708594987	0.372	0.252	4.2912518518534e-119	2	SFT2D1
8.64905891252912e-123	2.64195985722044	0.425	0.306	1.35599945630632e-118	2	MRPL14
1.06649778375688e-122	5.18314337124249	0.393	0.276	1.67205522537403e-118	2	KDM6B
1.83179892438426e-122	67.7490964322301	0.909	0.927	2.87189435364965e-118	2	MT-ND1
1.8695812477811e-122	2.01351310829354	0.277	0.165	2.93112948027121e-118	2	EBP
5.57312779378595e-122	0.910715388293933	0.257	0.148	8.73754975509762e-118	2	DNM1L
1.79267768972435e-121	0.622467736328815	0.257	0.149	2.81056008194983e-117	2	CACUL1
1.94481148981959e-120	6.07785812416299	0.39	0.533	3.04907545373915e-116	2	CNN3
6.50543375545187e-120	17.750579006192	0.802	0.778	1.01992190417974e-115	2	COX7C
1.03074467012602e-119	0.909082075483563	0.255	0.148	1.61600149382357e-115	2	SMAD2
1.73990965644117e-119	0.84319262756926	0.257	0.15	2.72783035936847e-115	2	TNKS2
3.04486096349432e-119	1.2308202874177	0.265	0.158	4.7737330185664e-115	2	GLTP
1.94188705107846e-118	1.30104407287172	0.26	0.152	3.0444905186808e-114	2	PDXDC1
4.65719309948864e-118	3.50450223111839	0.492	0.373	7.30154734137829e-114	2	ZNF207
7.87047177100947e-118	7.37446254191019	0.688	0.614	1.23393256425886e-113	2	UQCRQ
6.37281766727861e-116	0.767918045655957	0.299	0.18	9.99130353875941e-112	2	FGFR1
9.49349776844706e-116	1.4172282856648	0.285	0.177	1.48839058013713e-111	2	DYNC1LI1
3.26134846910793e-115	5.24711736550358	0.496	0.399	5.11314212986741e-111	2	DNAJB6
1.31044956214121e-114	0.699005360676858	0.332	0.213	2.05452282352499e-110	2	PFKL
1.75196261798247e-113	43.6926361994571	0.756	0.7	2.74672699247292e-109	2	SOX4
7.62705655556694e-113	0.79532485849835	0.28	0.171	1.19576992678178e-108	2	VEZF1
9.27898383723258e-113	4.86641103609867	0.284	0.177	1.45475908600132e-108	2	BRAF
5.81111379169119e-112	1.73339873462038	0.34	0.226	9.11066420261345e-108	2	NOP58
6.55623046891772e-112	1.61836173970554	0.297	0.189	1.02788581291692e-107	2	KCMF1
1.00539613518505e-111	0.569927103483063	0.292	0.182	1.57626006074313e-107	2	NUDT21
3.79463807738406e-111	2.67929027218386	0.524	0.414	5.94923357772274e-107	2	MYL6B
5.27919453966041e-111	11.2232936277529	0.281	0.172	8.2767211992796e-107	2	AIG1
1.93262771338011e-110	6.74479136349838	0.299	0.19	3.02997372903734e-106	2	MYLIP
2.56277915277892e-110	2.84695383375606	0.318	0.205	4.0179251557268e-106	2	CUL3
4.82654951096546e-109	0.353867443199285	0.258	0.153	7.56706432329165e-105	2	HADH
2.10187582146556e-107	7.57757998433208	0.303	0.196	3.2953209128937e-103	2	INTS6
3.34090515820997e-107	1.15610592378939	0.313	0.205	5.23787110704158e-103	2	RNF10
6.17942692063057e-107	0.737319324417163	0.338	0.223	9.68810552616461e-103	2	UBA1
1.98012674835348e-106	23.4099999280115	0.685	0.638	3.10444271606859e-102	2	COX7A2
5.89619170377068e-106	0.555178244693517	0.36	0.242	9.24404935317167e-102	2	SMARCA4
1.10990434308474e-105	0.849715531527318	0.359	0.245	1.74010802908826e-101	2	POLR2H
6.73456205332328e-105	3.85582802763798	0.66	0.572	1.05584463872002e-100	2	SERP1
1.3917049348787e-104	0.701684296314396	0.304	0.195	2.18191499690282e-100	2	TARDBP
1.88549130053314e-104	0.759257101893959	0.278	0.174	2.95607326097586e-100	2	CCNG1
3.40300853262078e-104	1.21302105589737	0.294	0.189	5.33523677744286e-100	2	MBD2
6.3966655821683e-104	0.597718008393155	0.304	0.194	1.00286922997235e-99	2	LONP2
1.96335882006535e-103	11.798552507519	0.345	0.242	3.07815395809845e-99	2	ZNF644
2.77828633257976e-103	0.647534192167047	0.294	0.187	4.35579731221855e-99	2	LRP10
4.62028329642153e-103	1.55004101497031	0.384	0.27	7.24368015212967e-99	2	CCDC12
1.19949936751141e-102	0.64210521087408	0.379	0.262	1.88057510838438e-98	2	FKBP4
1.9486207397015e-102	10.4603562107364	0.704	0.622	3.05504759570401e-98	2	HNRNPDL
2.31138302695046e-102	0.632314706180388	0.293	0.187	3.62378630965293e-98	2	NTPCR
3.43923326360539e-101	4.32183815342594	0.633	0.536	5.39202991068053e-97	2	CSNK1A1
5.01058448673762e-101	0.948490117489736	0.327	0.217	7.85559435830723e-97	2	MYOF
5.06875803289532e-101	2.4300904761424	0.277	0.174	7.94679884397329e-97	2	LENG8
1.56568304796538e-100	0.648250807507318	0.307	0.201	2.45467788260012e-96	2	ERGIC1
5.40021297193293e-99	3.33080805983296	0.435	0.336	8.46645389739645e-95	2	AKAP13
1.24037858706663e-98	14.588592663039	0.56	0.452	1.94466554880305e-94	2	GOLGB1
3.1593833114625e-98	12.727891275305	0.276	0.176	4.9532811557109e-94	2	FH
3.21714615060606e-98	0.870507975050972	0.361	0.252	5.04384173492018e-94	2	AHCY
3.95656083611639e-98	6.1645631204941	0.303	0.201	6.20309607886328e-94	2	TSC22D2
4.81128981181894e-98	1.49734451690726	0.456	0.348	7.54314016696974e-94	2	MPST
8.20248151699055e-98	36.8756662391214	0.414	0.31	1.28598505223378e-93	2	BDP1
1.20560966990974e-97	0.754579007799005	0.293	0.188	1.89015484048449e-93	2	PUM3
3.08817128132601e-97	7.46477141046655	0.736	0.665	4.84163493486292e-93	2	HNRNPK
4.36485755629728e-96	1.15180148346008	0.285	0.184	6.84322367676288e-92	2	MCFD2
4.91986396654245e-96	3.23435155428061	0.492	0.387	7.71336272674525e-92	2	APLP2
5.63042135359058e-96	0.875808639354235	0.308	0.204	8.82737459815932e-92	2	ARID1A
6.14160807057071e-96	3.06742370791559	0.342	0.24	9.62881313304076e-92	2	CHMP2B
1.15662001610869e-95	2.73210478028195	0.312	0.209	1.81334886125521e-91	2	RIF1
1.20449772160506e-95	17.8684713341898	0.79	0.763	1.88841152793242e-91	2	TMA7
2.50016516469831e-95	6.6827551045523	0.579	0.489	3.91975894521401e-91	2	SNRPF
1.01097011868604e-94	5.87205076734494	0.295	0.188	1.58499895207598e-90	2	LAMC1
2.01627201791772e-94	1.66345891227842	0.298	0.194	3.16111126969141e-90	2	PHYHD1
2.95441941584643e-94	24.9107342621246	0.646	0.714	4.63193876016403e-90	2	HSPA8
2.70549047477535e-93	14.6061138306141	0.637	0.563	4.2416679663528e-89	2	PNN
4.14364088354794e-93	1.1101142851618	0.428	0.312	6.49640017722647e-89	2	SMARCC1
4.3281390978601e-93	6.47439747793877	0.399	0.295	6.78565647762506e-89	2	UFM1
9.22893455755667e-93	3.01032042219975	0.514	0.429	1.44691235993373e-88	2	CNPY2
1.87907847789366e-92	6.17137487530591	0.953	0.973	2.94601923764167e-88	2	RPL27A
2.00460865675956e-92	0.316075562905839	0.338	0.478	3.14282545206764e-88	2	TRAPPC5
3.40032080545707e-92	0.478206202109789	0.259	0.162	5.3310229587956e-88	2	CDK5RAP3
7.3787083043166e-92	0.864380701040347	0.436	0.33	1.15683388795076e-87	2	MRPL52
1.73901973620719e-91	1.92468922385635	0.337	0.234	2.72643514242564e-87	2	ZBTB7A
4.24267088859011e-91	0.839552171440994	0.314	0.21	6.65165941913157e-87	2	USP14
5.80176716326252e-91	1.243239495973	0.362	0.257	9.09601055856298e-87	2	PIGT
1.01055999287146e-90	5.54365604419576	0.494	0.39	1.58435595682388e-86	2	BRD2
1.24663096018167e-90	1.10378365107157	0.375	0.268	1.95446801937283e-86	2	TM9SF2
3.93505166991893e-90	9.65539007401786	0.534	0.438	6.1693740080989e-86	2	TAF1D
1.96609867327767e-89	6.78344110897579	0.529	0.427	3.08244949996472e-85	2	RPN2
1.18879211048527e-88	0.813735003595339	0.272	0.176	1.86378827081881e-84	2	MARCH5
3.15718662967842e-88	2.28737857964886	0.299	0.203	4.94983719800983e-84	2	TOB2
8.46462654344566e-88	0.611172880672501	0.418	0.313	1.32708414948141e-83	2	PPP1CA
5.16509669698503e-86	2.88724229358346	0.386	0.286	8.09783860153313e-82	2	WAC
9.87414384187192e-86	7.81211242743942	0.635	0.55	1.54806827152868e-81	2	LSM7
1.12086949619956e-84	1.28601285592643	0.307	0.208	1.75729919614167e-80	2	MED13L
1.36900730121212e-84	6.7981954062362	0.313	0.217	2.14632964684036e-80	2	MAP3K13
4.60694900106831e-84	0.859071849403282	0.284	0.187	7.22277464387489e-80	2	CHP1
2.8398694482837e-83	1.4061168711988	0.288	0.193	4.45234732101919e-79	2	UPF2
3.05157659775231e-83	0.942692654265155	0.283	0.188	4.78426178995608e-79	2	USP47
5.6122351881958e-83	1.20738098355123	0.304	0.209	8.79886232805338e-79	2	MARCH7
1.97624992583499e-82	196.591650041582	0.866	0.815	3.0983646337241e-78	2	MT-ND3
2.02888210349496e-82	13.5911148445005	0.383	0.28	3.1808813618594e-78	2	CFI
3.01735541800521e-82	1.62252672024442	0.347	0.247	4.73060982434856e-78	2	SPATS2
5.86464736113359e-81	1.0405543049119	0.464	0.365	9.19459413278525e-77	2	EMC10
1.47927861291954e-80	2.04637604356634	0.319	0.223	2.31921300933525e-76	2	THUMPD1
2.60082372685769e-80	0.48139433447972	0.296	0.201	4.07757143896749e-76	2	CNOT7
3.38291417476436e-80	0.5830352852347	0.262	0.172	5.30373284319556e-76	2	TWF1
2.76136604261038e-79	3.12069449936905	0.601	0.533	4.32926968160455e-75	2	SNRPE
3.04575378596882e-79	0.696154052527402	0.386	0.285	4.77513278564192e-75	2	DARS
3.09073876066718e-79	0.532182056389056	0.291	0.195	4.845660228974e-75	2	TRIP12
3.75957800700012e-79	0.466209834894114	0.253	0.163	5.8942663993748e-75	2	RCC2
7.64596341740431e-79	2.93552589503843	0.392	0.296	1.19873414458065e-74	2	USP16
7.79502193474761e-79	0.739151575098774	0.311	0.215	1.22210353892973e-74	2	MRPL23
2.17262731859722e-78	1.61628514423723	0.403	0.308	3.40624511009673e-74	2	TMEM205
6.62568775067053e-78	0.739240524782134	0.312	0.215	1.03877532555013e-73	2	SUDS3
1.20261183409493e-77	17.7277372347458	0.785	0.693	1.88545483349404e-73	2	HSP90B1
1.24462665856274e-77	1.20411110312619	0.259	0.172	1.95132567529467e-73	2	CWC25
1.45847097218913e-77	1.96016482251792	0.433	0.334	2.28659079019811e-73	2	SLTM
4.61654915782547e-77	4.57205756888571	0.381	0.29	7.23782576963877e-73	2	RB1CC1
7.44256667315112e-77	14.907028791564	0.299	0.213	1.16684560301663e-72	2	RBM22
1.29038449611019e-76	0.520737440668929	0.303	0.21	2.02306481300155e-72	2	MRPL13
2.01250372873854e-76	4.00697102017755	0.764	0.783	3.15520334591628e-72	2	EIF4A1
3.8444755618722e-76	1.33782747298807	0.399	0.301	6.02736878590324e-72	2	SPCS3
4.1371686287896e-76	0.977767455064906	0.324	0.231	6.48625297621633e-72	2	UBE2K
6.66432677019009e-76	1.52658049614364	0.254	0.167	1.0448331510304e-71	2	HMOX2
7.72265998206536e-76	7.50685428580108	0.308	0.219	1.21075863198821e-71	2	THUMPD3-AS1
3.62563768092785e-75	0.616767251515107	0.295	0.204	5.68427475615868e-71	2	PPA2
8.77895800413754e-75	0.79524661764193	0.283	0.192	1.37636503588868e-70	2	SAMD4B
1.46516292404222e-74	3.35494704053938	0.308	0.217	2.2970824323134e-70	2	PPP1R15B
2.59428516634669e-74	4.60521279427	0.581	0.513	4.06732028379834e-70	2	TMED10
4.4152434850525e-74	1.250480582909	0.516	0.425	6.92221873586531e-70	2	SLIRP
5.72748938529652e-74	1.86905079588296	0.304	0.214	8.97955785826789e-70	2	ZMYM2
6.74982743991275e-74	0.283917961741297	0.501	0.412	1.05823794602952e-69	2	ROMO1
1.18200600393824e-73	2.1453731009802	0.378	0.281	1.85314901297437e-69	2	DNAJB11
2.5639038019514e-73	13.3195369246563	0.362	0.274	4.01968838069941e-69	2	PPP1R10
3.32281369078337e-73	2.89532158126142	0.246	0.353	5.20950730441017e-69	2	ATP6V0D1
4.36121750046253e-73	9.38099531366928	0.489	0.417	6.83751679722515e-69	2	MAP1LC3B
9.2446262417921e-73	3.16546506814972	0.664	0.587	1.44937250218817e-68	2	SFPQ
1.00029502216431e-72	0.70315199854764	0.405	0.309	1.5682625357492e-68	2	PPP4C
1.0244669199317e-72	1.24294208330394	0.298	0.208	1.60615923706892e-68	2	RAB5A
1.02380168391605e-71	0.704775106937901	0.255	0.172	1.60511628004358e-67	2	KDSR
3.02822611477799e-71	2.76829609701101	0.581	0.509	4.74765290274893e-67	2	VAPA
7.2052931901002e-71	0.684196357862971	0.252	0.167	1.12964586634391e-66	2	KHSRP
8.0171937022359e-71	1.31476040540317	0.455	0.371	1.25693562863654e-66	2	SCP2
8.07666904793149e-71	7.6109356801377	0.508	0.411	1.2662601733347e-66	2	IRF1
8.90356351874521e-71	0.861345347266905	0.34	0.246	1.39590068846887e-66	2	USP34
9.90046472793467e-71	8.08790168623368	0.694	0.627	1.5521948600456e-66	2	SERBP1
1.8725105037476e-70	0.464560799703134	0.351	0.262	2.93572196777549e-66	2	UBALD2
4.5067129136581e-70	1.54841137866117	0.302	0.216	7.06562450603317e-66	2	CCDC59
1.12374629463646e-69	0.600356587730755	0.29	0.2	1.76180944073105e-65	2	PLPP5
1.28931442238891e-69	3.41508250137084	0.279	0.193	2.02138715142134e-65	2	SNHG19
2.47966377095416e-69	1.261332130258	0.423	0.335	3.88761686010193e-65	2	NDUFB3
2.91209583521594e-69	5.71924406512138	0.656	0.553	4.56558385045155e-65	2	CCNL1
7.35693253632061e-69	0.372827580441465	0.426	0.33	1.15341988304434e-64	2	RBBP7
3.11362668928733e-68	0.42773614426282	0.253	0.17	4.88154392346467e-64	2	ELP2
3.97827665259983e-68	11.3579380051154	0.632	0.583	6.23714213594602e-64	2	YWHAZ
4.44216795959642e-68	1.32760071941748	0.499	0.417	6.96443092705526e-64	2	NDUFB9
5.81869775113955e-68	25.1080038951546	0.345	0.256	9.12255433423659e-64	2	DHRS7
8.18163323651572e-68	10.3137403625121	0.339	0.259	1.28271645882094e-63	2	LRRC75A
9.06496134942758e-68	0.633574707446528	0.269	0.184	1.42120464036326e-63	2	ANKRD17
2.02226924404287e-67	24.8273003785236	0.526	0.431	3.17051372081041e-63	2	LAPTM4B
2.87933925084917e-67	1.73420621846755	0.34	0.253	4.51422807748133e-63	2	CCDC47
2.92995199574752e-67	24.8260542178601	0.426	0.329	4.59357873893296e-63	2	BTG3
4.87531278274148e-67	6.47699280622819	0.448	0.379	7.64351538078208e-63	2	BOD1L1
1.40825616414556e-66	0.903753878494109	0.332	0.241	2.20786401414741e-62	2	CORO1B
1.53764650778367e-66	30.4968717994993	0.507	0.435	2.41072219490323e-62	2	NOP10
1.58583925296626e-66	0.697240450620832	0.283	0.199	2.4862787808005e-62	2	VPS4B
1.86004818238241e-66	0.550999633874475	0.304	0.216	2.91618354033914e-62	2	FAM120A
4.01187836598941e-66	32.120843822873	0.858	0.835	6.2898229021982e-62	2	RPS26
4.90060532744735e-66	1.75781824236475	0.291	0.201	7.68316903237196e-62	2	MTUS1
1.6574959310547e-65	0.428417111755569	0.34	0.251	2.59862212070756e-61	2	MRPS33
2.45848324831151e-65	14.0451732157302	0.716	0.675	3.85441003670278e-61	2	HNRNPC
3.16408453013241e-65	3.1208584366618	0.55	0.472	4.9606517263416e-61	2	HNRNPM
7.16906089449977e-65	0.250488702785885	0.26	0.177	1.12396536703967e-60	2	YES1
1.02462568156315e-64	4.08039440448136	0.498	0.416	1.60640814355471e-60	2	NDUFV2
1.64637132047932e-64	5.44329235625999	0.404	0.492	2.58118095624747e-60	2	NME4
5.26502214484721e-64	1.48107073623627	0.254	0.175	8.25450171869146e-60	2	UBR5
5.99678652223795e-64	0.630582793753629	0.367	0.277	9.40176190956465e-60	2	PTRHD1
2.23500129161374e-62	1.00129953787615	0.33	0.245	3.50403502499203e-58	2	ARPP19
2.33585552128471e-62	0.298162879781777	0.375	0.468	3.66215428627017e-58	2	IMPDH2
3.06490541189681e-62	11.9084048970202	0.506	0.449	4.80515870477182e-58	2	GPBP1
8.93114048482326e-62	2.32023441818987	0.437	0.356	1.40022420521059e-57	2	PTTG1IP
1.19531820203672e-61	2.4669492244861	0.409	0.325	1.87401987715317e-57	2	DYNC1I2
1.28734635701102e-61	7.79146026688846	0.645	0.576	2.01830161852187e-57	2	MCL1
1.95693816116599e-61	9.9636085054489	0.634	0.577	3.06808764907603e-57	2	PRRC2C
4.89655151362066e-61	1.24095883770446	0.337	0.256	7.67681346305447e-57	2	MRPS36
5.20078460231733e-61	1.15126140165335	0.306	0.221	8.15379009951311e-57	2	HUWE1
5.52182929281543e-61	1.56488765666802	0.388	0.299	8.65712396527603e-57	2	SRSF1
1.05031076945744e-60	7.59859967702442	0.911	0.908	1.64667722435537e-56	2	ACTG1
1.21727826432148e-60	1.64647194875462	0.471	0.388	1.90844886280321e-56	2	PRPF40A
2.40334447074619e-60	0.664962530528009	0.29	0.207	3.76796346123587e-56	2	SNRPA1
5.2601774641903e-60	0.904838048318835	0.287	0.205	8.24690622835755e-56	2	NBEAL1
1.27408725707451e-59	1.08701424505354	0.352	0.267	1.99751400164142e-55	2	GGNBP2
3.20915397296196e-59	0.502056183204899	0.27	0.191	5.03131159880976e-55	2	HEXB
3.6620337099716e-59	0.482373906664198	0.255	0.177	5.74133645049347e-55	2	TM2D1
4.29039230925751e-59	39.2787884869166	0.972	0.973	6.72647706245393e-55	2	RPL37A
6.03831514428561e-59	4.83942851303378	0.704	0.635	9.46687048321097e-55	2	PDIA3
8.44391570353474e-59	1.14647981240203	0.381	0.298	1.32383710400018e-54	2	RALBP1
9.1816883672712e-59	2.05825587620686	0.334	0.252	1.43950510222078e-54	2	YWHAG
1.01780158426744e-58	0.872848214855541	0.43	0.345	1.5957093238145e-54	2	LAMTOR2
1.99986559469362e-58	0.48843938916494	0.26	0.182	3.13538927936066e-54	2	BACH1
2.20002895193643e-58	17.4415346403935	0.665	0.585	3.44920539084594e-54	2	RRBP1
4.54707423664422e-58	19.1461846643962	0.828	0.884	7.12890298821081e-54	2	RPS17
4.57669121768257e-58	1.07231115466099	0.312	0.229	7.17533649108273e-54	2	FUBP1
4.83136892565283e-58	7.57156236517001	0.277	0.197	7.5746202016385e-54	2	TMEM30A
5.53328740781047e-58	0.720386968380215	0.324	0.242	8.67508799796525e-54	2	MARCH6
1.39413793110798e-57	2.15189217138617	0.518	0.431	2.18572944839109e-53	2	GOLGA4
1.82707918972458e-57	0.41268602105458	0.311	0.228	2.8644947536502e-53	2	FLOT1
1.877769943675e-57	5.41280143047324	0.283	0.212	2.94396771769367e-53	2	GLS
2.41627772736889e-57	0.743850928455889	0.273	0.194	3.78824022096895e-53	2	SMC5
2.706820242049e-57	0.682712160522407	0.326	0.244	4.24375277548442e-53	2	SLC25A39
5.75915762016946e-57	0.805435022736521	0.39	0.304	9.02920731690168e-53	2	HDAC2
8.63307448786186e-57	0.370248828647653	0.253	0.176	1.35349341820698e-52	2	GRSF1
1.94403851227469e-56	Inf	0.934	0.956	3.04786357954427e-52	2	MT-CYB
2.04393418279504e-56	2.80068731407183	0.485	0.566	3.20448001178606e-52	2	KDELR1
2.43329382453757e-56	1.04345773179239	0.258	0.183	3.81491805811e-52	2	SREK1IP1
3.01008613048012e-56	0.544116496652395	0.326	0.24	4.71921303536674e-52	2	TCAF1
3.85499847896718e-56	33.5620914447045	0.298	0.225	6.04386661532475e-52	2	F3
5.01267079537529e-56	0.720647620570742	0.37	0.289	7.85886527298938e-52	2	PRR13
5.68302478280142e-56	1.53207917700226	0.367	0.287	8.90984625447607e-52	2	YTHDF2
9.6035318737731e-56	15.0177003296795	0.53	0.476	1.50564172717015e-51	2	ANKRD11
1.30938750978215e-55	1.99662606837356	0.308	0.228	2.05285773783645e-51	2	CRK
4.1012083389641e-55	1.08997188923868	0.259	0.181	6.42987443382792e-51	2	MAPK6
6.68729344461067e-55	19.324174809915	0.973	0.988	1.04843386624606e-50	2	RPS27
1.08414421159003e-54	1.48768289014473	0.362	0.281	1.69972129493084e-50	2	RAD23B
3.36818053183286e-54	0.691848867946365	0.253	0.18	5.28063343780755e-50	2	NR2F6
3.91557969694915e-54	1.60339487334669	0.489	0.416	6.13884584887688e-50	2	GSTK1
4.27660587128404e-54	1.48743592020074	0.712	0.676	6.70486268499911e-50	2	COX5B
1.16336806480331e-53	0.95717173240776	0.354	0.271	1.82392845199863e-49	2	LRRC59
2.90503108885881e-53	0.670717565129465	0.391	0.31	4.55450774111285e-49	2	RPN1
3.17226648964889e-53	0.951173396601379	0.278	0.201	4.97347940247153e-49	2	IDI1
5.83068625155154e-53	6.86163806084668	0.663	0.628	9.1413499051825e-49	2	SEC61G
6.1187260691251e-53	16.2557179349076	0.934	0.918	9.59293873117434e-49	2	RPL23
9.18006586942845e-53	0.989953974190513	0.638	0.716	1.43925072700899e-48	2	ZFAS1
9.30651364760434e-53	3.93560650798328	0.498	0.418	1.45907520967141e-48	2	MTCH1
1.57292801480588e-52	3.05135138867536	0.753	0.708	2.46603654161265e-48	2	MYL12B
3.19967546790472e-52	1.05743649140931	0.284	0.209	5.01645119858102e-48	2	CDK13
7.13749659673879e-52	0.845677518470356	0.335	0.255	1.11901671643671e-47	2	PRRC2B
8.08161192181191e-52	2.9401213275643	0.255	0.182	1.26703511710167e-47	2	NF1
1.46702844012654e-51	3.7801968172146	0.417	0.348	2.30000718843039e-47	2	SPAG9
1.93073134395176e-51	0.29072238289008	0.436	0.356	3.02700060104758e-47	2	ACTR2
1.94719636629607e-51	1.10457962189731	0.298	0.22	3.05281446307898e-47	2	PCMTD1
2.52019756360766e-51	0.766343565972946	0.295	0.22	3.95116574022408e-47	2	EMC6
2.97101034816595e-51	0.933924980630412	0.324	0.247	4.65795002385457e-47	2	CHD6
4.35355008936026e-51	1.2857092519088	0.268	0.194	6.82549583009902e-47	2	BTBD7
4.91998884614589e-51	3.91853874826135	0.367	0.298	7.71355851298752e-47	2	RNMT
5.86593870992961e-51	0.535978317249412	0.333	0.255	9.19661870942765e-47	2	NOSIP
9.07195938735797e-51	0.81386398043728	0.257	0.185	1.42230179274998e-46	2	EP300
1.40427637795288e-50	1.05268589978982	0.253	0.181	2.20162450535452e-46	2	MAP4K5
1.62036941483526e-50	0.482536662295284	0.279	0.204	2.54041516857872e-46	2	ARMCX6
1.88390694460758e-50	6.82296983002154	0.267	0.195	2.95358930775577e-46	2	FAM162A
4.29622046894528e-50	0.756686744881404	0.267	0.194	6.7356144512124e-46	2	BRWD1
4.4589339134083e-50	2.16409179528816	0.377	0.304	6.99071658944154e-46	2	PPP2CA
5.71204630214697e-50	0.430343987916311	0.273	0.199	8.95534619250603e-46	2	TMEM134
9.80774674388734e-50	0.942014923461577	0.332	0.256	1.53765853450666e-45	2	MAPK1IP1L
1.50068530555547e-49	37.7732752273413	0.707	0.683	2.35277442204986e-45	2	LDHB
1.76479811974557e-49	0.462348797079636	0.262	0.191	2.7668504921371e-45	2	SDHA
2.84096912035154e-49	0.465211457420337	0.277	0.202	4.45407138688714e-45	2	PSMD14
3.30187080838615e-48	3.36057850377564	0.59	0.518	5.1766730533878e-44	2	CANX
3.65496156345829e-48	1.22706954879805	0.294	0.22	5.73024873918991e-44	2	CAPN2
8.58650634181101e-48	2.44291534058346	0.506	0.445	1.34619246426913e-43	2	NDUFB1
1.58538224358029e-47	10.2154107686091	0.53	0.455	2.48556228148518e-43	2	CD151
1.90719724451178e-47	0.660688912343812	0.289	0.215	2.99010383994556e-43	2	MAPRE1
2.16528898410488e-47	33.5752525013724	0.607	0.57	3.39474006927963e-43	2	ZFP36L2
3.054773552495e-47	0.523870778602994	0.266	0.196	4.78927397560165e-43	2	PDCD10
4.13416840322651e-47	0.378233890503454	0.267	0.195	6.48154922257852e-43	2	MAGT1
4.87077373193039e-47	2.57644540129308	0.468	0.405	7.63639905692046e-43	2	TMEM50A
5.87771305640321e-47	1.17164883844837	0.304	0.231	9.21507852982896e-43	2	ASXL1
2.81361723507315e-46	66.7537182834535	0.379	0.306	4.41118910114768e-42	2	TMEM141
2.86322426471922e-46	0.321093293036153	0.358	0.283	4.4889630022268e-42	2	VPS35
3.4430595013698e-46	0.303517850849211	0.25	0.18	5.39802868624757e-42	2	TATDN1
6.13861475474644e-46	0.315299815364532	0.287	0.214	9.62412021249147e-42	2	CHTOP
6.55310761917668e-46	1.56295814289794	0.721	0.651	1.02739621253452e-41	2	HNRNPA3
8.84426223930802e-46	4.89132323769649	0.416	0.335	1.38660343387871e-41	2	CKAP4
1.28570827666172e-45	2.48521605892686	0.388	0.314	2.01573343615024e-41	2	G3BP1
2.12045138508962e-45	10.0295381024485	0.698	0.678	3.32444368154351e-41	2	SUB1
2.36996090180764e-45	0.646483664463423	0.299	0.228	3.71562470185401e-41	2	PAIP1
2.48130665565065e-45	1.31412837797117	0.349	0.276	3.89019257472908e-41	2	MIEN1
3.42973024888233e-45	1.31731429394111	0.471	0.395	5.37713108419771e-41	2	SNRNP70
7.07926852424881e-45	0.518766552477424	0.311	0.237	1.10988771923173e-40	2	LARP1
1.03502531483681e-44	6.65611662797525	0.635	0.704	1.62271268860115e-40	2	NDUFA13
1.73386509122209e-44	14.4850010878532	0.608	0.687	2.71835369001799e-40	2	CD99
2.89450912563664e-44	0.688858040004068	0.296	0.225	4.53801140717312e-40	2	VPS13C
4.64818198288098e-44	1.18973109313199	0.513	0.452	7.2874197127608e-40	2	TRA2B
1.29427204350205e-43	0.570010576353675	0.357	0.286	2.02915970980252e-39	2	PABPC4
1.34947008082683e-43	0.351993947249073	0.305	0.234	2.1156991927203e-39	2	SNX5
1.38481655207776e-43	14.3040066518713	0.341	0.265	2.17111539034751e-39	2	RASD1
2.59232363305244e-43	2.71715545840858	0.338	0.271	4.06424499189962e-39	2	ABCF1
2.70195508334044e-43	2.65987680699753	0.294	0.227	4.23612517966114e-39	2	PCF11
4.75212945594474e-43	0.57541893092118	0.411	0.342	7.45038856103017e-39	2	ACP1
5.32806677551663e-43	1.10822700039621	0.426	0.358	8.35334309065498e-39	2	CAMTA1
5.66475371315253e-43	3.67479388818269	0.579	0.532	8.88120087148054e-39	2	NDUFB4
6.52029402735918e-43	33.9104511019531	0.947	0.952	1.02225169760937e-38	2	RPL36
6.85906091086356e-43	0.340482348111253	0.251	0.183	1.07536356960519e-38	2	YIPF6
7.80178104846421e-43	0.732749783066124	0.394	0.325	1.22316323277822e-38	2	DAZAP2
9.74974077317263e-43	0.435849408829355	0.25	0.185	1.528564358418e-38	2	GATAD1
1.42941386952036e-42	0.757211336610853	0.302	0.231	2.24103506463403e-38	2	ADNP
1.9783707665878e-42	0.592280684210527	0.297	0.228	3.10168968785636e-38	2	PLEKHJ1
2.52794210268081e-42	0.651353709451231	0.435	0.366	3.96330762858297e-38	2	TMEM14B
2.64723492476945e-42	10.3076035148188	0.493	0.426	4.15033491505354e-38	2	ECHS1
2.76076467239478e-42	6.15585344266431	0.217	0.311	4.32832685338054e-38	2	TLE4
3.56938489681161e-42	24.4589930003163	0.89	0.935	5.59608164122125e-38	2	FAU
4.15796894161602e-42	19.2159978187538	0.27	0.206	6.5188637066656e-38	2	TNFAIP2
6.07035916920494e-42	1.88052310994807	0.439	0.379	9.5171091054795e-38	2	NDUFA3
6.50335082851223e-42	2.90309403487946	0.517	0.457	1.01959534289415e-37	2	CHMP2A
8.14311241539481e-42	10.4979163716889	0.705	0.644	1.2766771644856e-37	2	ARGLU1
1.02764354188973e-41	6.94208443993253	0.567	0.516	1.61113954497472e-37	2	COX5A
1.0755096236441e-41	1.55865861108712	0.455	0.383	1.68618398794922e-37	2	SYNCRIP
1.18175032377276e-41	0.392158961737045	0.35	0.274	1.85274815761093e-37	2	TMOD3
1.37015759133914e-41	0.507566459765051	0.273	0.205	2.14813307170151e-37	2	KRAS
1.50286321812758e-41	58.4857889790179	0.632	0.609	2.35618895338041e-37	2	ATP6V1G1
1.51647031543937e-41	0.536900958486386	0.264	0.198	2.37752216054584e-37	2	NSFL1C
1.56361022387906e-41	0.465186446810632	0.301	0.231	2.4514281089976e-37	2	PFDN6
3.10693642971785e-41	0.460616937414978	0.353	0.278	4.87105493451165e-37	2	TPBG
4.39330703593584e-41	0.863289268253187	0.274	0.208	6.8878267709402e-37	2	CDK12
6.38428720519413e-41	2.86843906507499	0.285	0.222	1.00092854803034e-36	2	RNF114
7.38671575440089e-41	1.70132907731179	0.485	0.409	1.15808929597497e-36	2	ILF3
1.25610264836579e-40	0.493566255172575	0.276	0.209	1.96931773210789e-36	2	ZNF638
2.86216544406989e-40	0.314448750402359	0.258	0.194	4.48730298321277e-36	2	PIH1D1
3.93826510403804e-40	0.393027428766364	0.253	0.188	6.17441203011084e-36	2	MRPL19
4.10999231403677e-40	0.596243333744836	0.267	0.201	6.44364594994685e-36	2	DNAJC2
1.52917173718309e-39	0.884391780697416	0.262	0.197	2.39743544955565e-35	2	OGT
2.058281589786e-39	3.97182476680703	0.3	0.231	3.22697387646648e-35	2	FEZ2
3.06386340423111e-39	5.41375288110835	0.563	0.522	4.80352504515353e-35	2	SRSF5
5.41979428397833e-39	21.0357425398298	0.813	0.795	8.49715347842122e-35	2	DDX5
7.95703048500137e-39	0.634641122651135	0.266	0.201	1.24750323943851e-34	2	GIPC1
8.97238425666065e-39	1.03127310785052	0.366	0.3	1.40669040375926e-34	2	GNAI3
1.11860504899907e-38	1.43180598154347	0.391	0.318	1.75374899582074e-34	2	CTTN
1.25482815168456e-38	0.662217586012314	0.351	0.286	1.96731957621105e-34	2	THOC7
1.61696137365423e-38	0.347228366930489	0.252	0.19	2.53507204161511e-34	2	METTL5
2.32911599387564e-38	5.95127293167979	0.532	0.47	3.65158805519823e-34	2	DDT
3.31367157800531e-38	0.974002169497484	0.26	0.196	5.19517429999673e-34	2	LBR
3.48725128030886e-38	0.419168418592885	0.257	0.194	5.46731255726823e-34	2	IMP3
7.15944441237326e-38	2.96802780403719	0.25	0.187	1.12245769497188e-33	2	SUPT5H
8.12153260277319e-38	3.27967918817352	0.914	0.939	1.27329388146278e-33	2	RPL21
1.10338565936373e-37	1.74696432181148	0.403	0.343	1.72988803675045e-33	2	FNBP4
1.18292594181085e-37	1.25283779317763	0.303	0.237	1.85459129157106e-33	2	SENP6
1.48821096011275e-37	3.56015263235727	0.484	0.43	2.33321714326477e-33	2	ARID4B
1.95430491751021e-37	13.5885833109879	0.32	0.262	3.06395924967251e-33	2	TEAD1
8.87528330193834e-37	1.0711849756847	0.346	0.28	1.39146691607789e-32	2	ACIN1
9.32337040132625e-37	7.56591397411305	0.7	0.683	1.46171801151993e-32	2	COX6A1
2.10804230472733e-36	1.90230341259125	0.441	0.378	3.30498872535152e-32	2	PET100
4.05565489162055e-36	0.702865688542087	0.414	0.506	6.3584557390827e-32	2	WSB1
5.34750325439121e-36	7.52100290071087	0.579	0.54	8.38381560223454e-32	2	NDUFA1
6.94400831232967e-36	1.48191574493955	0.424	0.361	1.08868162320705e-31	2	METAP2
7.94924706032988e-36	11.0271016170791	0.693	0.628	1.24628295411852e-31	2	PDIA6
1.2615413749222e-35	0.473731353788476	0.296	0.23	1.97784456760303e-31	2	KLC1
1.59135916821204e-35	0.605387161710666	0.267	0.207	2.49493290392284e-31	2	PPP2R5E
2.40677953873289e-35	0.415377761481362	0.276	0.213	3.77334896082543e-31	2	CPSF6
2.92751372133145e-35	0.638112762327912	0.287	0.227	4.58975601230344e-31	2	HNRNPH2
5.56788745363399e-35	0.300769424867836	0.254	0.193	8.72933394980738e-31	2	PRPF6
6.7749516174952e-35	0.452403333064069	0.276	0.213	1.0621769145909e-30	2	NOLC1
6.95059202722158e-35	0.395128176244401	0.31	0.244	1.0897138180278e-30	2	CCAR1
9.79697446655381e-35	1.02153857444286	0.311	0.251	1.53596965686631e-30	2	HNRNPL
1.98801434896317e-34	0.34752685291659	0.298	0.233	3.11680889630446e-30	2	CYTH2
2.31966821778188e-34	8.28823623798481	0.341	0.413	3.63677583183843e-30	2	MDH1
3.2864858776404e-34	59.5320047469714	0.893	0.847	5.15255255896461e-30	2	UBC
4.01508422853482e-34	14.5029052131355	0.707	0.691	6.29484905349689e-30	2	RBM39
4.50850488792996e-34	0.63694003756575	0.303	0.242	7.06843396329659e-30	2	PKN2
5.83863119762942e-34	0.430761982041971	0.311	0.248	9.15380599164341e-30	2	MMADHC
1.22608036444554e-33	0.655471515826957	0.291	0.23	1.92224879537772e-29	2	STAG2
1.81469346700299e-33	0.84830723543405	0.27	0.211	2.84507641756729e-29	2	UBL3
1.84134340571094e-33	2.33205975542094	0.292	0.228	2.88685819147361e-29	2	CDK2AP2
1.92998701833883e-33	15.6527289001585	0.304	0.243	3.02583364735163e-29	2	ELMSAN1
3.0617384929129e-33	0.988388792351111	0.358	0.297	4.80019360918884e-29	2	SLC25A36
3.41035846413577e-33	2.28917663281735	0.263	0.205	5.34676000007207e-29	2	GOLIM4
4.05660324108524e-33	0.537184031546261	0.268	0.207	6.35994256137345e-29	2	TCERG1
9.70939823876269e-33	4.35007831310288	0.612	0.578	1.52223945587321e-28	2	SNU13
1.1793143784451e-32	2.10068129391063	0.521	0.47	1.84892908252623e-28	2	VDAC2
1.42377675394083e-32	0.265910834850105	0.278	0.216	2.23219719482843e-28	2	DDB1
1.60606563838457e-32	4.51386899097289	0.398	0.343	2.51798970785934e-28	2	UQCRFS1
2.18780231349125e-32	0.376727538329867	0.324	0.262	3.43003646709158e-28	2	CMPK1
2.75248031351023e-32	4.79195844923029	0.687	0.669	4.31533863552134e-28	2	UBL5
5.36545817934791e-32	0.396880585415771	0.465	0.405	8.41196533358165e-28	2	MRPL20
5.59119764700237e-32	0.537705157812249	0.424	0.367	8.76587967097032e-28	2	UBE2N
6.68883756441033e-32	0.37202779052649	0.253	0.193	1.04867595334825e-27	2	UFL1
1.44627067782984e-31	1.32199008320268	0.272	0.215	2.26746316870162e-27	2	SLK
1.99199506150593e-31	1.06288633799493	0.421	0.357	3.123049857429e-27	2	RBM17
2.54206056245598e-31	1.53443089034867	0.389	0.332	3.98544254981848e-27	2	RPAIN
2.55223465087501e-31	0.286870015344286	0.278	0.218	4.00139348564184e-27	2	EIF3B
5.00603507252214e-31	14.4205260039872	0.951	0.964	7.84846178670021e-27	2	RPS27A
5.43977525579102e-31	0.458893526165923	0.304	0.245	8.52847964602915e-27	2	NARS
1.02065546085886e-30	0.794293152519165	0.436	0.378	1.60018363153453e-26	2	PDCD5
1.04003260268185e-30	19.4751925805629	0.827	0.886	1.63056311448461e-26	2	UBB
1.22621271891068e-30	0.917848452045295	0.386	0.325	1.92245630070817e-26	2	SRSF6
1.39954879499887e-30	1.33166493936107	0.369	0.31	2.19421260079923e-26	2	SH3GLB1
1.4648038817187e-30	0.510919473489366	0.313	0.256	2.29651952575858e-26	2	PSMD11
1.49768190063502e-30	1.14284928187878	0.46	0.394	2.34806568381558e-26	2	VCP
2.07241980394891e-30	1.84477140724269	0.389	0.336	3.2491397686311e-26	2	BRD4
3.14969496090595e-30	0.527573195648869	0.255	0.198	4.93809175970835e-26	2	CAND1
1.4108832826468e-29	23.6394883457925	0.727	0.712	2.21198281053366e-25	2	TPI1
8.44934393407595e-29	18.3107166027449	0.413	0.352	1.32468814198443e-24	2	UBE2E3
1.10406733367144e-28	0.88440499134724	0.263	0.209	1.73095676573008e-24	2	MAP3K2
1.17069316122303e-28	0.86642071844654	0.474	0.425	1.83541273816546e-24	2	NDUFA2
1.88004445859471e-28	10.7421121546781	0.631	0.595	2.94753370218478e-24	2	SRSF3
1.94312836247728e-28	0.511946802506127	0.399	0.341	3.04643664669188e-24	2	NDUFB6
2.29474512002556e-28	0.727257764948854	0.372	0.313	3.59770139917608e-24	2	PSMC6
2.88247806174317e-28	1.05161963345811	0.454	0.406	4.51914910520094e-24	2	METTL9
3.77425017072398e-28	1.19452036318341	0.961	0.964	5.91726941766105e-24	2	RPS6
4.34232544661048e-28	5.09847875167234	0.291	0.237	6.80789783519592e-24	2	KANSL1
4.53333515858826e-28	0.502901333022829	0.37	0.438	7.10736286163468e-24	2	NDUFA6
6.987017603841e-28	0.311724448621595	0.272	0.217	1.09542461993019e-23	2	AK2
1.08319278913126e-27	1.72690557398897	0.949	0.935	1.69822965479999e-23	2	RPS3A
2.64191059144065e-27	3.21716557164095	0.372	0.324	4.14198742526065e-23	2	FXR1
3.08848829465098e-27	2.4925996598082	0.309	0.25	4.84213194835381e-23	2	RERE
3.56084844883144e-27	0.745896849315671	0.37	0.317	5.58269819807794e-23	2	RPL26L1
3.56272354714523e-27	6.54091646893496	0.469	0.414	5.5856379772143e-23	2	EIF5B
3.9213521267315e-27	3.86099920326986	0.571	0.531	6.14789586428964e-23	2	SRRM1
7.39822258474809e-27	4.54818611319547	0.908	0.914	1.15989333683681e-22	2	RPL7
1.29004160778317e-26	0.342388133738068	0.275	0.221	2.02252723268245e-22	2	RTCB
4.26419612554993e-26	1.08232647961615	0.285	0.231	6.68540668563718e-22	2	ATP2B4
1.28595704672225e-25	0.53890341964839	0.354	0.301	2.01612345785115e-21	2	UBE2A
1.36621721518412e-25	34.790910049098	0.908	0.881	2.14195534996566e-21	2	RPL38
1.39976110388921e-25	0.634592536468389	0.489	0.433	2.1945454586775e-21	2	CCT2
2.26922827283377e-25	0.436938064722435	0.251	0.199	3.55769608614879e-21	2	MRPS18C
4.33278152416958e-25	0.777282245715913	0.393	0.342	6.79293487359306e-21	2	PCNP
4.87784892844594e-25	7.72347036293267	0.53	0.479	7.64749155001754e-21	2	MTPN
4.94220839627094e-25	1.27613362660065	0.478	0.439	7.74839432367359e-21	2	ANAPC16
1.4103143150501e-24	4.07458662189933	0.54	0.498	2.21109078313555e-20	2	LAMTOR5
1.99403788551261e-24	0.821724924911278	0.358	0.308	3.12625259690666e-20	2	NDUFA7
2.93159776488527e-24	0.871598810100383	0.418	0.371	4.59615897578712e-20	2	NDUFA5
3.39398840230583e-24	0.369459698896478	0.47	0.42	5.32109501713509e-20	2	RAB1A
3.84015343289159e-24	0.277770481248277	0.272	0.221	6.02059255208744e-20	2	CAPN1
4.70366273820191e-24	11.7232483296167	0.941	0.957	7.37440244095295e-20	2	RPL18
9.95425018995282e-24	0.595706037665242	0.436	0.388	1.5606273447808e-19	2	RNPS1
1.84612296357008e-23	0.250035639924528	0.267	0.216	2.89435158228516e-19	2	PSMD6
1.9337249655402e-23	0.345919532654432	0.267	0.219	3.03169400097392e-19	2	WDR82
2.02193403209242e-23	41.9762103936474	0.768	0.768	3.16998817551449e-19	2	CHCHD2
2.44942153552972e-23	7.47162798428318	0.811	0.86	3.84020308340349e-19	2	RPS10
1.8086711214576e-22	0.678586265731881	0.443	0.4	2.83563458422122e-18	2	CD164
2.02272422671312e-22	1.17466668474568	0.278	0.23	3.17122704264084e-18	2	NSRP1
2.0499401674829e-22	0.492135829636873	0.326	0.276	3.21389619457968e-18	2	SMIM14
2.59049594247384e-22	0.28523433276558	0.257	0.208	4.06137953861049e-18	2	MRPS35
3.99524775378039e-22	26.1918064883582	0.956	0.965	6.2637494283769e-18	2	RPL10A
4.89763160905743e-22	30.5828623355247	0.341	0.385	7.67850683668024e-18	2	HSPA1B
5.23388575455431e-22	4.71320950071481	0.218	0.273	8.20568608599025e-18	2	DDIT4
8.86691164693107e-22	0.339487780265793	0.254	0.207	1.39015440800585e-17	2	PGRMC2
1.96974551147071e-21	0.259370898674131	0.369	0.32	3.08816701288377e-17	2	SNRPC
3.21978929702521e-21	12.631072576874	0.648	0.611	5.04798565987612e-17	2	DNAJA1
3.71671812058617e-21	0.297229844755055	0.366	0.319	5.827070669455e-17	2	MEAF6
5.78022933103625e-21	6.98798976323791	0.945	0.959	9.06224354519863e-17	2	RPS9
9.8530644774011e-21	0.360717247125386	0.25	0.204	1.54476344876694e-16	2	TAOK1
1.00173987737439e-20	0.276572600736088	0.482	0.542	1.57052777974757e-16	2	NSA2
3.29294093387312e-20	0.766100704694037	0.293	0.25	5.16267279612628e-16	2	PFDN4
3.52924633562371e-20	0.526792988621398	0.344	0.4	5.53315240499085e-16	2	DHX36
9.84790525067122e-20	1.15409929582749	0.515	0.47	1.54395458520023e-15	2	HNRNPAB
1.05781588694585e-19	0.696799728783238	0.428	0.385	1.6584437475537e-15	2	EIF2S2
1.62032073074038e-19	0.472626083468521	0.361	0.317	2.54033884165478e-15	2	SNW1
1.64247209190618e-19	3.27488497767256	0.242	0.29	2.57506774569051e-15	2	ACTN1
1.75712468964476e-19	4.50659189264194	0.386	0.333	2.75482008842505e-15	2	BCAP29
2.3314131163903e-19	0.822280702857245	0.338	0.389	3.65518948387671e-15	2	PRKDC
3.03956853745123e-19	4.05378814686073	0.425	0.38	4.76543555301604e-15	2	ZCRB1
4.7501694327105e-19	1.0154611851879	0.355	0.31	7.44731563660351e-15	2	BAG1
5.17538291830496e-19	0.681435276558633	0.312	0.269	8.11396533931852e-15	2	SUCLG1
6.51621050876387e-19	5.82854831101114	0.704	0.702	1.021611483564e-14	2	COX6B1
1.60835850978538e-18	0.606185569196922	0.556	0.596	2.52158447164152e-14	2	KRTCAP2
2.50870135973859e-18	1.31345224906199	0.576	0.615	3.93314199179817e-14	2	SPCS2
2.74655277585585e-18	0.449320521183888	0.314	0.271	4.30604544198681e-14	2	MPLKIP
2.87448992905398e-18	0.281328742152756	0.306	0.263	4.50662531077082e-14	2	RAB10
3.19501534901497e-18	0.596607671333751	0.316	0.273	5.00914506418567e-14	2	MDM4
4.73099680519922e-18	0.992315424348773	0.506	0.473	7.41725679119134e-14	2	SSBP1
6.77255185048531e-18	9.72530093289498	0.455	0.502	1.06180067911909e-13	2	PHB2
7.71691756873043e-18	14.8120745087717	0.797	0.755	1.20985833642556e-13	2	IER2
1.75916251652342e-17	1.12318801915495	0.363	0.318	2.75801499340541e-13	2	DNAJC3
1.83351301487556e-17	3.36636438140397	0.288	0.244	2.87458170472191e-13	2	DCXR
3.23031910416705e-17	0.417850802283792	0.27	0.231	5.0644942915131e-13	2	TFDP2
3.92046109469802e-17	6.77530156695665	0.567	0.55	6.14649890426755e-13	2	MYDGF
4.47059256467211e-17	1.46960781223678	0.278	0.237	7.00899502289294e-13	2	RYBP
4.77846711262146e-17	0.9738172315193	0.252	0.209	7.49168073916792e-13	2	CREBBP
5.50447330460823e-17	0.419999901609272	0.254	0.211	8.62991324696478e-13	2	NIT2
6.04061445232363e-17	81.1760458718605	0.758	0.771	9.47047533835298e-13	2	HINT1
7.74978215895171e-17	0.345591753133155	0.281	0.238	1.21501084688045e-12	2	MRPL47
8.32007608524781e-17	0.401233151322261	0.3	0.256	1.30442152864515e-12	2	LSM12
9.24614790595729e-17	4.36483029247075	0.423	0.391	1.44961106869598e-12	2	ZNF706
9.36607730338708e-17	8.41577564310689	0.478	0.439	1.46841359962503e-12	2	PRDX4
1.05068654984455e-16	0.600904231232449	0.302	0.258	1.64726637284628e-12	2	FNDC3A
1.22886226182676e-16	12.9655607290379	0.91	0.894	1.92661025409199e-12	2	RPS21
1.37567953430063e-16	0.571015301263372	0.289	0.25	2.15679037387652e-12	2	RAB4A
2.74192917151306e-16	0.388496134111018	0.258	0.218	4.29879655509818e-12	2	RNF115
3.68307854632505e-16	0.559089930070576	0.401	0.366	5.77433054492841e-12	2	PRPF38B
3.80176962879032e-16	0.337714509860396	0.278	0.237	5.96041442401747e-12	2	TRAPPC3
3.90662521448707e-16	0.522810567901874	0.284	0.243	6.12480701127283e-12	2	MFSD10
4.03163855382032e-16	0.453420033152122	0.384	0.341	6.3208029246795e-12	2	SRP19
6.13593993861434e-16	0.351092037948489	0.421	0.382	9.61992663575957e-12	2	SSU72
1.03518908589092e-15	9.48317834591705	0.96	0.977	1.62296944885979e-11	2	RPL18A
1.06517326423635e-15	0.713852183877665	0.321	0.372	1.66997864366975e-11	2	DGUOK
1.35078556292903e-15	1.83895109301885	0.435	0.399	2.11776160556014e-11	2	EIF6
1.57391246189135e-15	0.473590435426124	0.357	0.319	2.46757995775326e-11	2	MRPL54
1.73350776839287e-15	0.750651343881053	0.305	0.265	2.71779347928634e-11	2	KRR1
6.47120123825032e-15	2.34644583237035	0.624	0.588	1.01455493013288e-10	2	EIF4G2
6.93125363986243e-15	2.85940200287994	0.62	0.597	1.08668194565763e-10	2	ST13
1.22201403016404e-14	7.54702978705592	0.572	0.546	1.91587359649119e-10	2	ERP29
1.62521317225395e-14	1.9398778301498	0.373	0.346	2.54800921145974e-10	2	AHNAK
1.77793953068938e-14	0.711518070164497	0.403	0.369	2.7874535962148e-10	2	POLR2K
2.63961356985743e-14	0.668852750699101	0.295	0.255	4.13838615482248e-10	2	TOP2B
3.54449641693753e-14	3.054361331921	0.487	0.452	5.55706148247466e-10	2	AKAP9
5.00919379374971e-14	1.35302700522975	0.305	0.266	7.85341402984079e-10	2	SPTSSA
5.38683962311943e-14	0.439145106960485	0.277	0.237	8.44548716112664e-10	2	TMEM120B
1.34357625841563e-13	1.1500535574779	0.473	0.436	2.10645885794402e-09	2	GNB2
1.41896581667588e-13	0.457774147543146	0.265	0.229	2.22465460738444e-09	2	LARP7
2.14055774733534e-13	0.341601752147086	0.3	0.262	3.35596643627235e-09	2	ZNF326
3.10908535869637e-13	4.62825762573528	0.612	0.597	4.87442402536417e-09	2	PCBP2
3.85675382456522e-13	0.959502092684589	0.476	0.445	6.04661864615335e-09	2	PFDN2
4.29296329191013e-13	1.01749830426354	0.282	0.248	6.7305078490567e-09	2	HBP1
6.44413875781168e-13	0.70974506048335	0.287	0.251	1.01031207444972e-08	2	CDC5L
8.38776642091663e-13	0.52013321341164	0.393	0.363	1.31503401947131e-08	2	NDFIP1
9.74601272001375e-13	7.40460179455574	0.472	0.44	1.52797987424376e-08	2	VDAC1
1.01236467187848e-12	1.52059480667019	0.425	0.394	1.58718533257108e-08	2	TIMM8B
1.34217950735568e-12	0.682203824748015	0.279	0.241	2.10426903163224e-08	2	P4HA1
1.81528865606217e-12	1.11306974654496	0.474	0.443	2.84600955497427e-08	2	SMDT1
1.82003566362415e-12	18.9275833726479	0.955	0.949	2.85345191342994e-08	2	RPL6
2.07171320127018e-12	40.7104692113414	0.942	0.925	3.24803195695139e-08	2	RPL39
2.50580779327924e-12	3.46700203932071	0.536	0.513	3.92860545830319e-08	2	JTB
4.37165196508567e-12	10.0241712778722	0.654	0.641	6.85387595086131e-08	2	TMEM258
5.13574311467855e-12	0.330229321507593	0.289	0.255	8.05181805519303e-08	2	AIMP1
5.35713222560517e-12	5.99723793637643	0.302	0.268	8.39891190330379e-08	2	BBX
6.37948117649446e-12	19.1375707773368	0.686	0.678	1.0001750588508e-07	2	SET
9.38080473870899e-12	0.476768265380101	0.307	0.272	1.4707225669348e-07	2	CSNK2A1
1.97514116700279e-11	2.33648549883225	0.966	0.987	3.09662632162697e-07	2	RPS19
2.52332449019698e-11	0.869168570157111	0.39	0.361	3.95606813573083e-07	2	PRDX3
2.54590753277498e-11	2.23498230164575	0.597	0.556	3.99147382988461e-07	2	UBXN4
2.80612339758449e-11	0.329137285931287	0.264	0.231	4.39944026273297e-07	2	MARK3
2.95785852599428e-11	1.69868369438645	0.359	0.333	4.63733059705383e-07	2	CAP1
4.07865605898677e-11	0.618173860632992	0.324	0.288	6.39451696927946e-07	2	MRPL21
4.38796489348051e-11	0.530997798000563	0.315	0.283	6.87945135999874e-07	2	AUP1
4.71121106961646e-11	0.424562541929799	0.288	0.334	7.38623671494469e-07	2	BLOC1S6
4.88743048689676e-11	0.387741188131437	0.273	0.24	7.66251351735674e-07	2	UBE2Z
5.93929221614281e-11	7.26557894619953	0.266	0.234	9.3116223364687e-07	2	KATNBL1
1.00485928237464e-10	0.761962610561275	0.318	0.285	1.57541838290696e-06	2	PSMA3-AS1
1.13264493103131e-10	0.370892622374832	0.261	0.23	1.77576072287089e-06	2	TRIM56
1.16883683299036e-10	3.02566528053319	0.829	0.799	1.83250238676228e-06	2	GSTP1
1.3963871744861e-10	12.4305323638785	0.288	0.339	2.18925581215931e-06	2	ATXN1
1.49079224317775e-10	3.45315339319881	0.255	0.225	2.33726407885408e-06	2	CREBRF
1.81009965038736e-10	7.37315923600468	0.937	0.971	2.83787423187731e-06	2	RPL15
2.30206468068565e-10	0.252129501157917	0.254	0.224	3.60917700637896e-06	2	SCOC
2.64673589113564e-10	5.11480981231532	0.609	0.589	4.14955253012245e-06	2	RBM25
3.28683665028202e-10	24.8647233435753	0.613	0.581	5.15310250031215e-06	2	HSPD1
3.43850315414297e-10	1.93611123175088	0.418	0.384	5.39088524506535e-06	2	PRPF4B
3.4616863339058e-10	1.61147712723176	0.365	0.419	5.42723183429752e-06	2	UBE2B
5.16826840647318e-10	6.50731688781876	0.296	0.267	8.10281120766866e-06	2	HOOK3
5.36317461168336e-10	2.91201877654411	0.448	0.425	8.40838515619718e-06	2	SNRPD3
6.01973169348505e-10	0.546986416720559	0.31	0.281	9.43773534904586e-06	2	RBPJ
6.78175274201132e-10	0.473602480907805	0.266	0.234	1.06324319489253e-05	2	DDX42
1.10066091342684e-09	3.88427503587314	0.667	0.672	1.7256161800706e-05	2	TOMM7
1.24595016143808e-09	46.6517290543	0.965	0.978	1.95340066310262e-05	2	RPL3
1.52651535107928e-09	0.532201800294203	0.32	0.29	2.3932707674221e-05	2	HECTD1
1.55956721792091e-09	0.285137550481323	0.565	0.553	2.4450894842564e-05	2	GNG5
1.57401909997197e-09	0.733170361118982	0.347	0.32	2.46774714493606e-05	2	COX16
1.69115641322515e-09	2.20346805924207	0.352	0.387	2.65139502465439e-05	2	PNKD
3.40090597109548e-09	4.69683822976353	0.596	0.594	5.33194038148349e-05	2	SON
3.5403494708621e-09	0.472562724445919	0.436	0.41	5.55055990041759e-05	2	POLR2F
4.54481015643956e-09	1.33100094582402	0.444	0.419	7.12535336326594e-05	2	ZC3H15
5.19652902145009e-09	11.6206115898946	0.594	0.592	8.14711819982945e-05	2	C19orf53
5.49074756318238e-09	1.92764903630021	0.564	0.528	8.60839402955733e-05	2	EIF4B
7.30471650076273e-09	11.7953076263379	0.726	0.741	0.000114523345298958	2	RPL36AL
8.75291738796607e-09	5.67118211369681	0.517	0.499	0.000137228238808532	2	ATF4
9.68177044977364e-09	0.367345187623319	0.379	0.35	0.000151790797111551	2	SRSF4
1.18086796797116e-08	1.06853591480863	0.432	0.411	0.000185136480018518	2	UBE2L3
1.34161848342552e-08	9.2570066716432	0.512	0.474	0.000210338945831452	2	ADH5
1.36787941571298e-08	2.1935320506174	0.38	0.358	0.000214456134795481	2	CHMP5
1.53731769004303e-08	5.40285757073059	0.452	0.431	0.000241020667444946	2	SCAF11
1.64080593815496e-08	1.01162590270632	0.443	0.427	0.000257245554983934	2	MYADM
1.91549130299668e-08	0.26912149092513	0.347	0.32	0.00030031072648382	2	MRPS26
2.63717050989758e-08	21.5477347414244	0.745	0.76	0.000413455592541743	2	SKP1
5.2567592463664e-08	0.45697533516444	0.4	0.373	0.000824154714645324	2	NCOR1
5.60047738929552e-08	4.26126863344638	0.976	0.984	0.000878042845093752	2	RPS2
5.65521728108017e-08	7.47288941264718	0.349	0.323	0.000886624965327749	2	TGOLN2
5.93903012444374e-08	1.12875534608564	0.354	0.329	0.00093112114291029	2	TRIM28
6.03728967404021e-08	10.4831848856401	0.225	0.255	0.000946526275096024	2	HACD3
6.18281294643367e-08	0.646777729940905	0.389	0.362	0.00096934141374187	2	U2SURP
1.05185943068922e-07	26.8238347435617	0.279	0.264	0.00164910521543457	2	FHL2
[truncated: 3,168 more rows]
