# Supplementary material for: Dysfunctional intercellular communication and metabolic signaling pathways in thin endometrium
Source: Front Physiol. 2022 Nov 24;13:1050690. doi: 10.3389/fphys.2022.1050690 (PMC9729336; doi:10.3389/fphys.2022.1050690)
Supplement: Supplementary file 7 [file Table5.XLS]

## Sheet: clu0
Pathway	logFC	AveExpr	t	P.Value	adj.P.Val	B
Glycolysis / Gluconeogenesis	-0.0121589	0.299613	-41.7198	0	0	842.172
Citrate cycle (TCA cycle)	-0.0360057	0.117346	-45.5796	0	0	1003.12
Oxidative phosphorylation	-0.0733159	0.324541	-72.1081	0	0	2436.9
Purine metabolism	-0.0187052	0.0712702	-65.2835	0	0	2016.79
Pyrimidine metabolism	-0.0337465	-0.0185431	-63.1321	0	0	1891.34
Arginine and proline metabolism	-0.0172169	0.230132	-46.3807	0	0	1038.14
Glutathione metabolism	-0.0169748	0.156574	-39.1119	0	0	740.832
Drug metabolism - other enzymes	-0.031011	0.0230539	-66.3439	0	0	2079.88
Mucin type O-glycan biosynthesis	0.0183157	0.128425	38.2153	5.60697262829835e-314	4.2986790150452e-313	707.393
Cysteine and methionine metabolism	-0.014575	0.244743	-36.064	2.16791e-280	1.49586e-279	630.111
Lysine degradation	0.0114892	0.117655	35.9947	2.44883e-279	1.53609e-278	627.688
Alanine-aspartate and glutamate metabolism	0.0168009	0.242049	35.9144	4.02441e-278	2.31403e-277	624.891
Glycosaminoglycan biosynthesis - chondroitin sulfate / dermatan sulfate	0.0168739	0.246428	35.2252	8.68438e-268	4.6094e-267	601.115
Glyoxylate and dicarboxylate metabolism	-0.0155914	0.249622	-35.101	6.03975e-266	2.97674e-265	596.876
Pyruvate metabolism	-0.0130968	0.317948	-34.8197	8.53152e-262	3.9245e-261	587.328
alpha-Linolenic acid metabolism	0.015013	-0.0362714	34.0834	4.4162e-251	1.90449e-250	562.679
Linoleic acid metabolism	0.0155171	-0.0823691	32.976	2.25017e-235	9.13302e-235	526.544
Glycosaminoglycan biosynthesis - keratan sulfate	0.0185584	0.232713	32.0839	4.45427e-223	1.70747e-222	498.256
Mannose type O-glycan biosynthesis	0.0159403	0.147727	31.8772	2.83264e-220	1.02869e-219	491.807
Pentose phosphate pathway	-0.0231465	0.0285952	-31.6331	5.50347e-217	1.8987e-216	484.243
Butanoate metabolism	0.0144021	0.35351	30.7674	1.61669e-205	5.31199e-205	457.864
Glycosphingolipid biosynthesis - lacto and neolacto series	0.0170728	0.218589	30.3712	2.2722e-200	7.12645e-200	446.023
Nitrogen metabolism	0.0200975	0.35742	30.105	6.01203e-197	1.80361e-196	438.151
Arginine biosynthesis	0.0149519	0.209887	29.9267	1.13625e-194	3.26672e-194	432.915
Propanoate metabolism	-0.0109248	0.306836	-28.2624	4.81129e-174	1.32791e-173	385.476
Fatty acid degradation	0.0132836	0.484196	27.7106	1.864e-167	4.94677e-167	370.325
Fatty acid biosynthesis	0.0188381	0.332597	27.4605	1.64351e-164	4.20008e-164	363.552
Other glycan degradation	0.01362	0.125716	27.3407	4.14708e-163	1.02196e-162	360.328
Retinol metabolism	0.0102021	0.146164	26.9938	4.39041e-159	1.04462e-158	351.073
Inositol phosphate metabolism	0.00693255	-0.0743547	26.6546	3.40357e-155	7.82822e-155	342.13
Glycosaminoglycan biosynthesis - heparan sulfate / heparin	0.0119476	0.111566	26.5415	6.56095e-154	1.46034e-153	339.175
Valine-leucine and isoleucine degradation	0.00899614	0.34802	24.2937	1.90731e-129	4.11264e-129	282.932
Steroid biosynthesis	0.0125912	0.02923	24.1508	5.82041e-128	1.217e-127	279.52
Fructose and mannose metabolism	-0.0108375	0.0321931	-23.6631	5.84472e-123	1.18613e-122	268.023
Glycosphingolipid biosynthesis - globo and isoglobo series	0.012191	0.106475	23.2673	5.67679e-119	1.11914e-118	258.858
Pentose and glucuronate interconversions	-0.017606	-0.0738115	-23.241	1.04008e-118	1.99349e-118	258.254
Metabolism of xenobiotics by cytochrome P450	-0.0075849	0.283945	-22.7999	2.39164e-114	4.46008e-114	248.229
Glycerolipid metabolism	0.00797164	0.209005	22.6939	2.59463e-113	4.71131e-113	245.85
Fatty acid elongation	-0.00922582	0.26377	-22.5642	4.73787e-112	8.38239e-112	242.951
Arachidonic acid metabolism	-0.00674927	0.0413593	-21.9241	6.27912e-106	1.08315e-105	228.882
Thiamine metabolism	0.0131067	0.345632	21.4532	1.55403e-101	2.61532e-101	218.787
Starch and sucrose metabolism	0.00901984	0.082059	21.3333	1.97579e-100	3.24594e-100	216.249
Histidine metabolism	0.0135842	0.409685	20.9725	3.81369e-97	6.11964e-97	208.701
Glycosylphosphatidylinositol (GPI)-anchor biosynthesis	-0.0104303	-0.111219	-19.3046	1.14951e-82	1.80263e-82	175.443
Drug metabolism - cytochrome P450	-0.00618627	0.221826	-17.3021	7.85859e-67	1.20498e-66	139.09
Sphingolipid metabolism	0.00547167	0.039344	16.361	5.64085e-60	8.46128e-60	123.358
Other types of O-glycan biosynthesis	0.00770632	0.0310605	16.2175	5.80598e-59	8.52367e-59	121.035
Glycerophospholipid metabolism	0.00410397	0.0740095	16.019	1.41211e-57	2.02991e-57	117.856
Glycosaminoglycan degradation	0.00737021	0.151378	14.9284	2.92349e-50	4.11675e-50	101.08
Tryptophan metabolism	0.00579934	0.244439	14.5263	1.08706e-47	1.50014e-47	95.1881
Glycine-serine and threonine metabolism	-0.0049681	0.117652	-14.2765	3.96093e-46	5.35891e-46	91.6096
N-Glycan biosynthesis	0.0038505	0.221565	11.8944	1.43299e-32	1.90147e-32	60.5696
One carbon pool by folate	-0.00601273	0.0647474	-11.6975	1.475e-31	1.92028e-31	58.2545
Primary bile acid biosynthesis	0.00656947	0.262237	11.5694	6.58349e-31	8.41223e-31	56.7694
beta-Alanine metabolism	0.00426872	0.368559	10.4183	2.20059e-25	2.76074e-25	44.1525
Ether lipid metabolism	-0.00354239	-0.0677349	-9.63263	6.14368e-22	7.56989e-22	36.2947
Folate biosynthesis	-0.0042384	0.0795407	-9.35752	8.56444e-21	1.03675e-20	33.6882
Terpenoid backbone biosynthesis	0.00433549	0.0848586	7.92947	2.25646e-15	2.68441e-15	21.3675
Glycosphingolipid biosynthesis - ganglio series	-0.00560648	-0.137306	-7.87416	3.51485e-15	4.11058e-15	20.9311
Porphyrin and chlorophyll metabolism	-0.00343876	0.13742	-7.8147	5.64081e-15	6.48694e-15	20.4654
Galactose metabolism	0.00288651	0.133192	6.4908	8.63576e-11	9.76832e-11	11.0078
Tyrosine metabolism	0.00208256	0.284213	4.59568	4.32626e-06	4.8147e-06	0.510777
Amino sugar and nucleotide sugar metabolism	-0.00162235	0.0712411	-4.29585	1.74429e-05	1.91041e-05	-0.821576
Steroid hormone biosynthesis	0.00140121	0.0311865	3.5473	0.000389643	0.000420084	-3.75598
Selenocompound metabolism	-0.00210653	-0.186434	-2.81763	0.00484025	0.00513811	-6.07754
Phenylalanine metabolism	0.00151887	0.337205	2.72336	0.0064649	0.00675876	-6.33867
Nicotinate and nicotinamide metabolism	0.000622132	0.0159585	1.34171	0.179698	0.185062	-9.14663
Biosynthesis of unsaturated fatty acids	0.000499122	0.244306	1.10876	0.26754	0.271474	-9.43203
Pantothenate and CoA biosynthesis	-0.000136369	0.036586	-0.281559	0.778283	0.778283	-10.0071

## Sheet: clu1
Pathway	logFC	AveExpr	t	P.Value	adj.P.Val	B
Oxidative phosphorylation	-0.0367391	0.213514	-24.1719	1.85041e-124	1.27678e-122	272.024
Drug metabolism - other enzymes	-0.0127629	-0.0233038	-15.7751	3.39553e-55	1.17146e-53	112.931
Pyrimidine metabolism	-0.0119514	-0.0691495	-13.876	2.94974e-43	6.7844e-42	85.5619
Glycosphingolipid biosynthesis - lacto and neolacto series	0.00859037	0.268196	12.0239	5.2698e-33	9.0904e-32	62.0924
Histidine metabolism	0.0104849	0.464241	11.9179	1.84783e-32	2.55e-31	60.8463
Glutathione metabolism	-0.00869611	0.124935	-11.8683	3.31047e-32	3.80704e-31	60.2672
Mannose type O-glycan biosynthesis	0.00807443	0.181978	11.7968	7.64186e-32	7.53269e-31	59.4365
Citrate cycle (TCA cycle)	-0.0143164	0.0595416	-11.7382	1.51111e-31	1.30333e-30	58.7594
Glycerophospholipid metabolism	0.00503359	0.0802273	11.3697	1.02367e-29	7.6019e-29	54.5743
Glycerolipid metabolism	0.00626858	0.228522	11.3632	1.10172e-29	7.6019e-29	54.5014
Fatty acid biosynthesis	0.00939014	0.392663	11.2518	3.83927e-29	2.40827e-28	53.2624
Alanine-aspartate and glutamate metabolism	0.00682993	0.28349	10.805	5.10435e-27	2.935e-26	48.4113
Fatty acid degradation	0.00810937	0.522079	10.7718	7.28691e-27	3.86767e-26	48.0583
Purine metabolism	-0.00518128	0.0482839	-10.718	1.29277e-26	6.37152e-26	47.4898
Mucin type O-glycan biosynthesis	0.00722554	0.175679	10.6299	3.29486e-26	1.51564e-25	46.5621
Nitrogen metabolism	0.00880882	0.417872	10.3974	3.74311e-25	1.61421e-24	44.1532
Glycosaminoglycan biosynthesis - chondroitin sulfate / dermatan sulfate	0.00721176	0.279813	10.2595	1.54635e-24	6.27637e-24	42.7475
Glycosaminoglycan biosynthesis - heparan sulfate / heparin	0.00688364	0.130399	10.0979	7.95751e-24	3.05038e-23	41.1245
Tryptophan metabolism	0.00625555	0.268934	9.80195	1.49844e-22	5.44171e-22	38.2176
Linoleic acid metabolism	0.00621354	-0.0507655	9.79507	1.60263e-22	5.52908e-22	38.151
Arginine biosynthesis	0.00655971	0.252727	9.35528	1.07477e-20	3.53139e-20	33.9895
Glycolysis / Gluconeogenesis	-0.00648872	0.302243	-9.26715	2.44165e-20	7.6579e-20	33.178
alpha-Linolenic acid metabolism	0.00543669	-0.0167245	8.69521	4.18776e-18	1.25633e-17	28.0945
Glycosaminoglycan degradation	0.00655562	0.148489	8.41043	4.82741e-17	1.38788e-16	25.6817
Glycosaminoglycan biosynthesis - keratan sulfate	0.00700573	0.283409	8.283	1.40564e-16	3.87957e-16	24.6276
Other types of O-glycan biosynthesis	0.00621372	0.0374453	7.7272	1.23917e-14	3.28857e-14	20.215
Butanoate metabolism	0.00553776	0.387638	7.54321	5.11273e-14	1.30659e-13	18.8208
Thiamine metabolism	0.00658561	0.391219	7.48191	8.13953e-14	2.00581e-13	18.3636
Pentose and glucuronate interconversions	-0.0099894	-0.0932759	-7.41248	1.37226e-13	3.26504e-13	17.8501
Arachidonic acid metabolism	0.00405461	0.0311508	7.07168	1.66572e-12	3.83115e-12	15.3987
Steroid biosynthesis	0.00634828	0.0481225	6.92521	4.70601e-12	1.04747e-11	14.38
Lysine degradation	0.00389219	0.11342	6.77034	1.37974e-11	2.97506e-11	13.3259
Valine-leucine and isoleucine degradation	0.00420728	0.371637	6.71282	2.0452e-11	4.27633e-11	12.9404
Retinol metabolism	0.00425689	0.166947	6.54471	6.34532e-11	1.28773e-10	11.8323
Ether lipid metabolism	0.00359802	-0.0917932	6.41405	1.50124e-10	2.9596e-10	10.9903
Glycosphingolipid biosynthesis - globo and isoglobo series	0.00585365	0.128354	6.33992	2.42915e-10	4.65588e-10	10.52
Pyruvate metabolism	-0.00451887	0.314182	-5.7145	1.14157e-08	2.12888e-08	6.76799
Metabolism of xenobiotics by cytochrome P450	-0.00339233	0.296796	-5.44472	5.34946e-08	9.7135e-08	5.26875
Cysteine and methionine metabolism	-0.00398142	0.228647	-5.33572	9.78891e-08	1.73188e-07	4.68339
beta-Alanine metabolism	0.00415797	0.381106	5.27288	1.37972e-07	2.38002e-07	4.35123
Drug metabolism - cytochrome P450	-0.00309673	0.242655	-5.06748	4.12548e-07	6.94287e-07	3.29291
Tyrosine metabolism	0.00371469	0.313056	4.99969	5.8698e-07	9.64325e-07	2.95277
Steroid hormone biosynthesis	0.00289954	0.0503965	4.85056	1.25545e-06	2.01456e-06	2.22054
Pentose phosphate pathway	-0.00577506	-0.0204611	-4.82714	1.4119e-06	2.21412e-06	2.10757
Nicotinate and nicotinamide metabolism	-0.00371128	0.000871147	-4.61012	4.08959e-06	6.26658e-06	1.08643
Glycine-serine and threonine metabolism	0.0028065	0.120688	4.60568	4.17772e-06	6.26658e-06	1.06599
Fructose and mannose metabolism	-0.00412431	0.02142	-4.43819	9.19891e-06	1.35048e-05	0.310596
Propanoate metabolism	-0.00314996	0.309515	-4.12215	3.79319e-05	5.45272e-05	-1.03899
Glyoxylate and dicarboxylate metabolism	-0.00299687	0.224128	-3.82084	0.00013405	0.000188764	-2.23326
Glycosylphosphatidylinositol (GPI)-anchor biosynthesis	-0.00309923	-0.13454	-3.79594	0.00014822	0.000204544	-2.32792
Biosynthesis of unsaturated fatty acids	0.00299261	0.247446	3.44258	0.000579271	0.000783719	-3.60472
Other glycan degradation	0.00267798	0.130946	3.34214	0.00083534	0.00110843	-3.94498
N-Glycan biosynthesis	0.00189873	0.212144	3.3104	0.000935933	0.00121848	-4.0504
Terpenoid backbone biosynthesis	-0.00297108	0.0784542	-3.1975	0.00139189	0.00177853	-4.41731
Glycosphingolipid biosynthesis - ganglio series	0.00387104	-0.154203	3.00133	0.00269671	0.00338315	-5.0246
Phenylalanine metabolism	0.00295145	0.377635	2.97683	0.00292158	0.00359981	-5.09775
Starch and sucrose metabolism	0.00202792	0.10084	2.6719	0.00755821	0.00914941	-5.95814
Inositol phosphate metabolism	-0.00111661	-0.066502	-1.98994	0.0466327	0.0554768	-7.54671
One carbon pool by folate	0.00176448	0.0783553	1.86036	0.0628734	0.0735299	-7.79609
Selenocompound metabolism	-0.00217263	-0.212939	-1.8424	0.0654559	0.0752743	-7.82932
Pantothenate and CoA biosynthesis	0.00156444	0.0528242	1.83253	0.0669111	0.0756863	-7.84744
Folate biosynthesis	0.00131133	0.0836169	1.76318	0.0779093	0.0867055	-7.97208
Arginine and proline metabolism	-0.000990476	0.215167	-1.53398	0.125075	0.136987	-8.34983
Primary bile acid biosynthesis	0.00161182	0.284356	1.48541	0.137476	0.148217	-8.42314
Amino sugar and nucleotide sugar metabolism	0.000648452	0.0593685	1.04287	0.297042	0.315321	-8.9825
Porphyrin and chlorophyll metabolism	-0.000762895	0.14245	-1.02943	0.303308	0.317095	-8.99642
Galactose metabolism	0.000651031	0.14182	0.827979	0.407708	0.416963	-9.18351
Fatty acid elongation	0.000647947	0.259074	0.82232	0.41092	0.416963	-9.18818
Sphingolipid metabolism	0.00024718	0.0296588	0.431236	0.666309	0.666309	-9.43331

## Sheet: clu2
Pathway	logFC	AveExpr	t	P.Value	adj.P.Val	B
Fatty acid degradation	0.0486012	0.491964	35.7209	1.52687e-254	1.05354e-252	571.755
Tryptophan metabolism	0.0400437	0.249193	35.6027	5.08962e-253	1.75592e-251	568.252
Histidine metabolism	0.0581623	0.42097	33.866	4.94078e-231	1.13638e-229	517.668
Oxidative phosphorylation	-0.104477	0.309809	-33.4697	4.02848e-226	6.94913e-225	506.37
Nitrogen metabolism	0.0547016	0.379505	33.1414	4.40024e-222	6.07233e-221	497.08
Glycosphingolipid biosynthesis - lacto and neolacto series	0.0429524	0.231036	31.3316	2.50202e-200	2.87732e-199	447.037
Butanoate metabolism	0.0424944	0.357088	31.0339	7.79007e-197	7.67878e-196	439.002
Glycosaminoglycan biosynthesis - chondroitin sulfate / dermatan sulfate	0.0494069	0.225206	30.4084	1.4228e-189	1.22716e-188	422.3
Fatty acid biosynthesis	0.0504214	0.352769	29.9389	3.39603e-184	2.60362e-183	409.931
Phenylalanine metabolism	0.0512749	0.338603	29.3409	1.9493e-177	1.34502e-176	394.386
Mannose type O-glycan biosynthesis	0.0390531	0.148256	28.7903	2.64615e-171	1.65986e-170	380.282
Tyrosine metabolism	0.0403741	0.28453	28.4246	2.79425e-167	1.60669e-166	371.028
Glycosaminoglycan biosynthesis - keratan sulfate	0.0399737	0.237631	28.2474	2.41147e-165	1.27994e-164	366.576
Alanine-aspartate and glutamate metabolism	0.0347606	0.257505	28.2382	3.03761e-165	1.49711e-164	366.346
Valine-leucine and isoleucine degradation	0.0309262	0.35339	28.1811	1.2697e-164	5.8406e-164	364.917
Glycerolipid metabolism	0.0251738	0.224785	27.5482	8.45508e-158	3.64625e-157	349.226
Glycosaminoglycan biosynthesis - heparan sulfate / heparin	0.0343567	0.107396	26.2994	1.08064e-144	4.38612e-144	319.089
Thiamine metabolism	0.0411363	0.361002	25.6811	2.20419e-138	8.4494e-138	304.583
Linoleic acid metabolism	0.0331121	-0.0707687	24.7955	1.47386e-129	5.35243e-129	284.294
Pyrimidine metabolism	-0.0371198	-0.0388539	-23.8008	5.99268e-120	2.06748e-119	262.206
Arginine biosynthesis	0.030337	0.231323	23.7056	4.78391e-119	1.57185e-118	260.132
Pentose and glucuronate interconversions	-0.0730805	0.0216627	-23.344	1.20389e-115	3.77585e-115	252.316
alpha-Linolenic acid metabolism	0.0283003	-0.0314323	22.0252	1.29063e-103	3.87188e-103	224.669
Glycerophospholipid metabolism	0.0152609	0.0770208	21.465	1.09749e-98	3.15529e-98	213.342
Drug metabolism - other enzymes	-0.0336107	0.0287998	-21.3913	4.7974e-98	1.32408e-97	211.87
Citrate cycle (TCA cycle)	-0.0530752	0.111075	-21.3004	2.93671e-97	7.79356e-97	210.063
Mucin type O-glycan biosynthesis	0.0239019	0.182584	21.2609	6.44825e-97	1.64789e-96	209.278
beta-Alanine metabolism	0.0252692	0.372093	20.8017	5.44801e-93	1.34254e-92	200.257
Retinol metabolism	0.022856	0.161688	20.2323	3.17549e-88	7.55548e-88	189.309
Glycosphingolipid biosynthesis - globo and isoglobo series	0.0252636	0.113954	19.023	1.72702e-78	3.97215e-78	166.951
Arachidonic acid metabolism	0.0180235	0.01852	18.329	3.84328e-73	8.55441e-73	154.673
Glutathione metabolism	-0.0250814	0.164743	-18.193	4.09412e-72	8.82795e-72	152.314
Primary bile acid biosynthesis	0.02443	0.264737	14.6235	1.20226e-47	2.51381e-47	96.1834
Pentose phosphate pathway	-0.0332625	0.0365475	-14.5778	2.29959e-47	4.66681e-47	95.5378
Purine metabolism	-0.0136453	0.0590648	-14.497	7.20934e-47	1.42127e-46	94.4005
Glycine-serine and threonine metabolism	0.0180509	0.104582	14.1191	1.38867e-44	2.66162e-44	89.1652
Starch and sucrose metabolism	0.0162498	0.0927779	13.6751	5.69846e-42	1.06269e-41	83.1789
Cysteine and methionine metabolism	-0.0172703	0.261303	-13.0673	1.60695e-38	2.91788e-38	75.2782
Fructose and mannose metabolism	-0.0190847	0.0570471	-11.7712	1.18125e-31	2.08991e-31	59.5686
Other glycan degradation	0.0171624	0.130456	11.6947	2.85894e-31	4.93168e-31	58.691
Glycosylphosphatidylinositol (GPI)-anchor biosynthesis	-0.0198051	-0.103688	-11.3513	1.41838e-29	2.38703e-29	54.8155
Glycosaminoglycan degradation	0.0153399	0.151531	11.0213	5.44409e-28	8.94387e-28	51.1964
Selenocompound metabolism	-0.0219531	-0.148102	-10.0361	1.59147e-23	2.55375e-23	41.0038
Other types of O-glycan biosynthesis	0.0115665	0.015368	9.97735	2.85369e-23	4.4751e-23	40.4255
Drug metabolism - cytochrome P450	0.0104224	0.248099	9.86108	8.98335e-23	1.37745e-22	39.2901
Steroid hormone biosynthesis	0.0115271	0.0553224	9.70925	3.93989e-22	5.90983e-22	37.8267
Metabolism of xenobiotics by cytochrome P450	0.0100253	0.303815	9.59063	1.23162e-21	1.80813e-21	36.6988
Inositol phosphate metabolism	-0.00667257	-0.0559761	-7.6218	2.87265e-14	4.12943e-14	19.9551
Nicotinate and nicotinamide metabolism	-0.0099413	0.0151033	-7.37107	1.91101e-13	2.69102e-13	18.0922
Terpenoid backbone biosynthesis	-0.00999176	0.102513	-6.0827	1.25144e-09	1.72698e-09	9.48817
N-Glycan biosynthesis	0.0055007	0.21882	5.763	8.65582e-09	1.17108e-08	7.60521
Biosynthesis of unsaturated fatty acids	0.00738027	0.250909	5.51973	3.53119e-08	4.68562e-08	6.23978
Sphingolipid metabolism	-0.00677501	0.0704356	-5.32974	1.01784e-07	1.32511e-07	5.21396
Steroid biosynthesis	0.00844271	0.0544568	5.22034	1.84344e-07	2.3555e-07	4.63938
Pantothenate and CoA biosynthesis	0.00780058	0.0501034	5.14033	2.82567e-07	3.54493e-07	4.22667
One carbon pool by folate	0.00697423	0.0818659	4.38546	1.17632e-05	1.44939e-05	0.644393
Lysine degradation	0.0038985	0.117044	4.3527	1.36609e-05	1.65369e-05	0.501673
Amino sugar and nucleotide sugar metabolism	-0.00468321	0.0764122	-4.04361	5.32656e-05	6.33677e-05	-0.792282
Ether lipid metabolism	0.00397421	-0.0736097	3.98322	6.87561e-05	8.04097e-05	-1.03401
Porphyrin and chlorophyll metabolism	-0.00466031	0.166742	-3.59193	0.000330749	0.000380361	-2.51266
Folate biosynthesis	-0.004128	0.101698	-2.98236	0.00287135	0.00324792	-4.51293
Pyruvate metabolism	0.00272098	0.315919	2.15223	0.031417	0.034964	-6.64181
Arginine and proline metabolism	0.00154553	0.235378	1.50824	0.131543	0.14407	-7.81981
Galactose metabolism	0.00163869	0.149477	1.29207	0.19638	0.211723	-8.12239
Propanoate metabolism	-0.00147516	0.317775	-1.08173	0.279415	0.296609	-8.37199
Glycolysis / Gluconeogenesis	0.000636316	0.301661	0.591664	0.554097	0.579283	-8.78197
Glyoxylate and dicarboxylate metabolism	-0.000360415	0.232433	-0.250563	0.80216	0.826106	-8.92561
Glycosphingolipid biosynthesis - ganglio series	-0.000331768	-0.151314	-0.191852	0.847865	0.860333	-8.9386
Fatty acid elongation	0.000124142	0.266799	0.0952401	0.924127	0.924127	-8.95246

## Sheet: clu3
Pathway	logFC	AveExpr	t	P.Value	adj.P.Val	B
Oxidative phosphorylation	-0.0773873	0.331131	-23.9384	8.51064e-119	5.87234e-117	259.715
Drug metabolism - other enzymes	-0.0436176	0.0558563	-20.5739	1.12418e-89	3.87842e-88	192.797
Pyrimidine metabolism	-0.0469601	0.0243058	-18.7194	3.74252e-75	8.6078e-74	159.444
Purine metabolism	-0.0219812	0.0847523	-17.9907	9.21348e-70	1.58933e-68	147.067
Glutathione metabolism	-0.029008	0.182433	-17.3162	6.20582e-65	8.56404e-64	135.984
Arginine and proline metabolism	-0.0176078	0.220444	-15.6849	6.40944e-54	7.37086e-53	110.716
Citrate cycle (TCA cycle)	-0.03755	0.124735	-13.7918	2.3797e-42	2.34571e-41	84.1962
Glycolysis / Gluconeogenesis	-0.0129216	0.306507	-13.6997	8.04793e-42	6.25699e-41	82.9841
Pyruvate metabolism	-0.0172956	0.331056	-13.6986	8.16129e-42	6.25699e-41	82.9701
Lysine degradation	0.0141068	0.121404	13.3382	8.91622e-40	6.15219e-39	78.3017
Glycosaminoglycan biosynthesis - chondroitin sulfate / dermatan sulfate	0.0226187	0.232768	13.1634	8.33617e-39	5.22905e-38	76.0789
Cysteine and methionine metabolism	-0.016812	0.25319	-13.1071	1.70371e-38	9.79631e-38	75.3681
Glycosaminoglycan biosynthesis - heparan sulfate / heparin	0.0171636	0.106054	11.4743	4.9723e-30	2.63914e-29	56.0028
Glycosaminoglycan biosynthesis - keratan sulfate	0.0209188	0.226856	10.4582	2.74692e-25	1.35384e-24	45.1717
alpha-Linolenic acid metabolism	0.0156059	-0.0472473	10.3934	5.34057e-25	2.45666e-24	44.5128
One carbon pool by folate	-0.0230631	0.135999	-10.1581	5.77445e-24	2.49023e-23	42.154
Mannose type O-glycan biosynthesis	0.0176391	0.140289	10.0852	1.19415e-23	4.84682e-23	41.4343
Other glycan degradation	0.0148783	0.112011	9.79349	2.08682e-22	7.99947e-22	38.6016
Pentose and glucuronate interconversions	-0.0261712	-0.0530406	-9.61706	1.13319e-21	4.11526e-21	36.927
Alanine-aspartate and glutamate metabolism	0.0159112	0.234855	9.48113	4.09211e-21	1.41178e-20	35.6566
Mucin type O-glycan biosynthesis	0.0166984	0.121095	9.43351	6.39012e-21	2.09961e-20	35.2157
Propanoate metabolism	-0.0114174	0.301614	-9.36232	1.23944e-20	3.88733e-20	34.5605
Linoleic acid metabolism	0.0154999	-0.0952559	9.29166	2.38097e-20	6.87735e-20	33.9149
Inositol phosphate metabolism	0.00807434	-0.0724264	9.29116	2.39212e-20	6.87735e-20	33.9102
Fatty acid degradation	0.0155817	0.478945	9.28385	2.55843e-20	7.06126e-20	33.8438
Glyoxylate and dicarboxylate metabolism	-0.0147679	0.259104	-9.19821	5.60622e-20	1.4878e-19	33.0682
Other types of O-glycan biosynthesis	0.0133872	0.0218387	9.16838	7.356e-20	1.87987e-19	32.7996
Glycosphingolipid biosynthesis - lacto and neolacto series	0.0178841	0.212636	9.00482	3.21435e-19	7.92107e-19	31.3421
Glycerolipid metabolism	0.0108671	0.199831	8.98517	3.83078e-19	9.1146e-19	31.1688
Butanoate metabolism	0.0141481	0.351034	8.83006	1.5116e-18	3.47669e-18	29.8128
Pentose phosphate pathway	-0.0211708	0.0313736	-8.53912	1.86745e-17	4.15659e-17	27.3308
Histidine metabolism	0.0204157	0.395275	8.48402	2.97947e-17	6.42449e-17	26.8698
Nitrogen metabolism	0.0204751	0.347438	8.41626	5.27222e-17	1.10237e-16	26.3068
Metabolism of xenobiotics by cytochrome P450	-0.0101748	0.277414	-8.28242	1.60697e-16	3.2612e-16	25.2076
Fructose and mannose metabolism	-0.0122182	0.0422633	-8.26835	1.80494e-16	3.55831e-16	25.0931
Glycerophospholipid metabolism	0.00720522	0.064479	8.06939	9.14795e-16	1.75336e-15	23.4933
Glycosaminoglycan degradation	0.0122902	0.140098	8.00973	1.47756e-15	2.75544e-15	23.021
Tryptophan metabolism	0.0107528	0.239807	7.89767	3.60355e-15	6.5433e-15	22.1429
Retinol metabolism	0.0109513	0.135686	7.87251	4.39469e-15	7.77522e-15	21.9474
Fatty acid biosynthesis	0.0193195	0.31994	7.6804	1.96232e-14	3.385e-14	20.4747
Arachidonic acid metabolism	-0.00777183	0.0299214	-7.58265	4.14576e-14	6.977e-14	19.7389
Arginine biosynthesis	0.0131611	0.203505	7.39963	1.64156e-13	2.69685e-13	18.3861
Glycosphingolipid biosynthesis - globo and isoglobo series	0.0120204	0.10555	7.25338	4.81913e-13	7.73302e-13	17.3281
Valine-leucine and isoleucine degradation	0.00943173	0.341589	7.20304	6.94912e-13	1.08975e-12	16.9687
Drug metabolism - cytochrome P450	-0.00934557	0.213848	-6.88537	6.62242e-12	1.01544e-11	14.7572
Fatty acid elongation	-0.00943217	0.275361	-6.78239	1.34736e-11	2.02104e-11	14.0612
Folate biosynthesis	-0.010276	0.0996786	-6.71032	2.20189e-11	3.23256e-11	13.5802
Starch and sucrose metabolism	0.00909356	0.0757883	6.69228	2.48798e-11	3.57648e-11	13.4606
Glycosylphosphatidylinositol (GPI)-anchor biosynthesis	-0.0120164	-0.102876	-6.67699	2.75873e-11	3.88474e-11	13.3595
Thiamine metabolism	0.013534	0.337785	6.26335	4.14751e-10	5.72356e-10	10.7096
Primary bile acid biosynthesis	0.0117152	0.246456	6.05304	1.54604e-09	2.0917e-09	9.4261
Porphyrin and chlorophyll metabolism	-0.00793295	0.133983	-5.41032	6.64306e-08	8.81483e-08	5.77094
Glycine-serine and threonine metabolism	-0.00658105	0.127716	-5.3532	9.10447e-08	1.1853e-07	5.46565
N-Glycan biosynthesis	0.00429176	0.218708	4.26277	2.06359e-05	2.63681e-05	0.251943
beta-Alanine metabolism	0.0051531	0.362407	3.66237	0.000252979	0.000317373	-2.11827
Phenylalanine metabolism	0.00718884	0.328042	3.40212	0.000674924	0.000831603	-3.03483
Steroid biosynthesis	0.00542282	0.0234646	3.27753	0.00105575	0.00127802	-3.44985
Nicotinate and nicotinamide metabolism	-0.00457076	0.00922451	-3.06722	0.00217442	0.00258681	-4.11544
Tyrosine metabolism	0.0051669	0.271933	2.91544	0.00357069	0.00417589	-4.56849
Terpenoid backbone biosynthesis	-0.00392691	0.0960396	-2.19242	0.028404	0.0326646	-6.41215
Steroid hormone biosynthesis	0.00297714	0.02256	2.05762	0.0396888	0.0448938	-6.69831
Amino sugar and nucleotide sugar metabolism	-0.00267746	0.0759941	-2.03701	0.041712	0.0464214	-6.74046
Galactose metabolism	0.00249445	0.136605	1.6981	0.089563	0.0980928	-7.37287
Biosynthesis of unsaturated fatty acids	0.00184736	0.257865	1.28025	0.200528	0.216195	-7.99481
Sphingolipid metabolism	0.00114331	0.0293883	1.0407	0.298074	0.316417	-8.27271
Glycosphingolipid biosynthesis - ganglio series	-0.0020189	-0.148305	-0.97422	0.330004	0.345004	-8.33967
Selenocompound metabolism	-0.00214897	-0.180834	-0.87315	0.382631	0.394053	-8.43301
Ether lipid metabolism	-0.000202375	-0.0770535	-0.180237	0.856975	0.869577	-8.79794
Pantothenate and CoA biosynthesis	0.000184971	0.0338304	0.112576	0.910372	0.910372	-8.80785

## Sheet: clu4
Pathway	logFC	AveExpr	t	P.Value	adj.P.Val	B
Oxidative phosphorylation	-0.120938	0.303253	-30.3665	3.3914e-172	2.34007e-170	382.657
Alanine-aspartate and glutamate metabolism	0.0424731	0.263196	26.7373	2.07689e-138	7.16526e-137	304.95
Glycosaminoglycan biosynthesis - chondroitin sulfate / dermatan sulfate	0.0418382	0.261762	26.6059	3.14974e-137	7.24439e-136	302.234
Nitrogen metabolism	0.0552461	0.394371	26.3237	1.05837e-134	1.82569e-133	296.425
Arginine biosynthesis	0.0440643	0.238033	26.2148	9.89121e-134	1.36499e-132	294.193
Fatty acid biosynthesis	0.0564327	0.357159	26.0844	1.42682e-132	1.64084e-131	291.528
Pyrimidine metabolism	-0.0516941	-0.0323517	-25.9729	1.39223e-131	1.37234e-130	289.253
Mucin type O-glycan biosynthesis	0.0419751	0.14868	24.8835	4.74799e-122	4.09514e-121	267.335
Tryptophan metabolism	0.0325492	0.269231	24.4827	1.32623e-118	1.01678e-117	259.412
Glycosaminoglycan biosynthesis - keratan sulfate	0.0480462	0.25512	23.876	1.88339e-113	1.29954e-112	247.568
Purine metabolism	-0.0259998	0.062568	-23.7722	1.41012e-112	8.84529e-112	245.558
Glycosphingolipid biosynthesis - lacto and neolacto series	0.0422947	0.239528	22.9117	1.98538e-105	1.1416e-104	229.126
Glycerolipid metabolism	0.0260103	0.21761	22.2118	9.71744e-100	5.15772e-99	216.049
Fatty acid degradation	0.036393	0.501792	22.0211	3.28928e-98	1.62114e-97	212.534
Histidine metabolism	0.0456463	0.438683	22.0098	4.04965e-98	1.86284e-97	212.327
Mannose type O-glycan biosynthesis	0.0373136	0.155275	21.5867	9.31698e-95	4.01795e-94	204.601
Drug metabolism - other enzymes	-0.0398249	0.0279113	-20.383	1.94353e-85	7.88844e-85	183.189
Butanoate metabolism	0.0316622	0.367519	19.1934	1.33293e-76	5.10955e-76	162.892
Glycosaminoglycan biosynthesis - heparan sulfate / heparin	0.0301421	0.11507	18.9195	1.27124e-74	4.61661e-74	158.346
Citrate cycle (TCA cycle)	-0.0561763	0.111316	-18.0107	3.31204e-68	1.14265e-67	143.614
Linoleic acid metabolism	0.0301911	-0.0667786	17.9533	8.27612e-68	2.7193e-67	142.701
Valine-leucine and isoleucine degradation	0.0229588	0.360915	17.6654	7.86168e-66	2.46571e-65	138.161
Glycerophospholipid metabolism	0.0153442	0.0820654	17.2159	8.59327e-63	2.57798e-62	131.186
Thiamine metabolism	0.037024	0.362189	16.5924	1.11459e-58	3.20445e-58	121.747
alpha-Linolenic acid metabolism	0.023994	-0.0267366	14.8884	4.63557e-48	1.27942e-47	97.3908
Pentose phosphate pathway	-0.0447112	0.044123	-14.8225	1.14247e-47	3.03194e-47	96.4927
Glutathione metabolism	-0.0243681	0.15895	-14.2673	2.00135e-44	5.11456e-44	89.0582
beta-Alanine metabolism	0.0206808	0.38144	13.9449	1.37193e-42	3.38083e-42	84.851
Retinol metabolism	0.0199568	0.150461	12.9144	5.83092e-37	1.38736e-36	71.9601
Glycosphingolipid biosynthesis - globo and isoglobo series	0.0294275	0.143733	12.4392	1.72134e-34	3.95908e-34	66.3064
Glyoxylate and dicarboxylate metabolism	-0.0220835	0.251091	-11.9397	5.56371e-32	1.23837e-31	60.5654
Steroid biosynthesis	0.022366	0.03799	11.936	5.80164e-32	1.25098e-31	60.5238
Starch and sucrose metabolism	0.0189564	0.0947375	11.3772	2.90559e-29	6.07533e-29	54.3514
Steroid hormone biosynthesis	0.0146603	0.0422177	10.3776	1.01186e-24	2.05348e-24	43.9782
Primary bile acid biosynthesis	0.0214106	0.274845	9.91198	9.82702e-23	1.93733e-22	39.4448
Glycosylphosphatidylinositol (GPI)-anchor biosynthesis	-0.018163	-0.125614	-9.62789	1.46053e-21	2.79936e-21	36.773
Tyrosine metabolism	0.014259	0.298069	9.53304	3.53949e-21	6.60067e-21	35.897
Other glycan degradation	0.027586	0.173268	9.52345	3.86922e-21	7.0257e-21	35.8089
Inositol phosphate metabolism	0.0101048	-0.0704583	9.47706	5.94598e-21	1.05198e-20	35.3838
Pyruvate metabolism	-0.013925	0.327002	-9.26322	4.20412e-20	7.2521e-20	33.4491
Pentose and glucuronate interconversions	-0.0254475	-0.0675209	-8.87416	1.32986e-18	2.23805e-18	30.035
Glycine-serine and threonine metabolism	0.0116909	0.132704	8.51939	2.75667e-17	4.52881e-17	27.0416
Glycolysis / Gluconeogenesis	-0.0106322	0.310108	-8.24324	2.6982e-16	4.32966e-16	24.7913
Drug metabolism - cytochrome P450	0.0100721	0.240519	8.23235	2.94801e-16	4.62302e-16	24.704
Glycosaminoglycan degradation	0.0176485	0.171396	8.19736	3.91539e-16	6.00361e-16	24.4242
Other types of O-glycan biosynthesis	0.0129598	0.0309289	7.80543	8.712e-15	1.3068e-14	21.3677
Phenylalanine metabolism	0.0140862	0.355078	7.66011	2.65601e-14	3.89924e-14	20.2706
Lysine degradation	0.00824603	0.109937	7.56149	5.59763e-14	8.04659e-14	19.5372
N-Glycan biosynthesis	0.00859057	0.216987	7.41031	1.72505e-13	2.42915e-13	18.4306
Pantothenate and CoA biosynthesis	0.0135576	0.0507988	7.31116	3.56809e-13	4.92397e-13	17.7165
Fructose and mannose metabolism	-0.013385	0.04115	-7.2826	4.39164e-13	5.94163e-13	17.5125
Propanoate metabolism	-0.010229	0.312133	-6.83269	1.04775e-11	1.39029e-11	14.4001
Metabolism of xenobiotics by cytochrome P450	0.00822887	0.298345	6.80719	1.24709e-11	1.62357e-11	14.2294
Galactose metabolism	0.0116575	0.152266	6.28175	3.94879e-10	5.04568e-10	10.8493
Sphingolipid metabolism	0.0081026	0.0431952	5.99129	2.38843e-09	2.99639e-09	9.09364
Cysteine and methionine metabolism	-0.0105995	0.254896	-5.50278	4.12688e-08	5.0849e-08	6.32317
Arginine and proline metabolism	-0.00713541	0.239087	-5.44656	5.64705e-08	6.8359e-08	6.01906
Glycosphingolipid biosynthesis - ganglio series	-0.0127772	-0.127114	-4.6089	4.2557e-06	5.06282e-06	1.85019
Nicotinate and nicotinamide metabolism	-0.00687143	0.021065	-4.11031	4.08122e-05	4.77295e-05	-0.306988
One carbon pool by folate	0.00849017	0.0874288	3.94344	8.25756e-05	9.49619e-05	-0.974649
Biosynthesis of unsaturated fatty acids	0.0058271	0.25429	3.33831	0.000855515	0.000967713	-3.16624
Porphyrin and chlorophyll metabolism	0.00379601	0.148784	2.30504	0.0212476	0.0236465	-6.07246
Fatty acid elongation	-0.00228208	0.275811	-1.39451	0.16329	0.178841	-7.75449
Amino sugar and nucleotide sugar metabolism	-0.00195138	0.0785967	-1.25464	0.209729	0.226115	-7.93966
Arachidonic acid metabolism	-0.00131815	0.0541496	-0.975896	0.329212	0.349472	-8.25042
Selenocompound metabolism	-0.00239026	-0.189562	-0.86261	0.388436	0.406092	-8.35453
Folate biosynthesis	-0.000739774	0.0881019	-0.425576	0.670454	0.690467	-8.63601
Ether lipid metabolism	-0.000609814	-0.0597469	-0.376468	0.706601	0.716992	-8.65571
Terpenoid backbone biosynthesis	3.68737e-05	0.0736875	0.0203148	0.983794	0.983794	-8.72637

## Sheet: clu5
Pathway	logFC	AveExpr	t	P.Value	adj.P.Val	B
Oxidative phosphorylation	-0.0714941	0.324032	-18.4563	1.07575e-71	7.42264e-70	151.668
Drug metabolism - other enzymes	-0.0313376	0.0243568	-16.2948	5.41182e-57	1.86708e-55	117.925
Glutathione metabolism	-0.0238348	0.159472	-13.4035	1.06581e-39	2.45137e-38	78.2801
Glycolysis / Gluconeogenesis	-0.0162274	0.304369	-13.2948	4.18762e-39	7.22364e-38	76.9192
Pyruvate metabolism	-0.019733	0.323046	-12.6158	1.72987e-35	2.38723e-34	68.6411
Citrate cycle (TCA cycle)	-0.0413163	0.122256	-12.5256	5.08159e-35	5.59455e-34	67.5701
Pyrimidine metabolism	-0.0273304	-0.0245109	-12.5163	5.67563e-35	5.59455e-34	67.4603
Purine metabolism	-0.0151729	0.0695762	-12.282	9.00888e-34	7.77016e-33	64.7131
Arginine and proline metabolism	-0.0187202	0.216517	-12.2125	2.02718e-33	1.55417e-32	63.9073
Metabolism of xenobiotics by cytochrome P450	-0.0142802	0.282292	-11.0003	1.46706e-27	1.01227e-26	50.5123
Lysine degradation	0.0135746	0.116062	10.6336	6.77272e-26	4.24834e-25	46.7117
Propanoate metabolism	-0.0156104	0.311289	-9.80603	2.50758e-22	1.44186e-21	38.5709
Glyoxylate and dicarboxylate metabolism	-0.0185219	0.245439	-9.75103	4.23726e-22	2.24901e-21	38.0516
Cysteine and methionine metabolism	-0.0139857	0.245719	-8.99631	4.31406e-19	2.12622e-18	31.2016
Drug metabolism - cytochrome P450	-0.0122794	0.22072	-8.96727	5.57396e-19	2.56402e-18	30.9484
Fructose and mannose metabolism	-0.016401	0.0338318	-8.8488	1.57311e-18	6.78402e-18	29.9234
Pentose phosphate pathway	-0.0240749	0.028883	-8.16746	4.79696e-16	1.947e-15	24.2788
Fatty acid elongation	-0.0133311	0.258851	-8.00634	1.74407e-15	6.68561e-15	23.0068
Folate biosynthesis	-0.0135897	0.0668447	-7.7583	1.21439e-14	4.41014e-14	21.0959
Glycosaminoglycan biosynthesis - chondroitin sulfate / dermatan sulfate	0.0136953	0.244652	7.61079	3.74912e-14	1.29345e-13	19.9867
Sphingolipid metabolism	0.00981344	0.039884	7.00586	3.09303e-12	1.01628e-11	15.6519
Pentose and glucuronate interconversions	-0.0207741	-0.0760323	-6.75145	1.78807e-11	5.60804e-11	13.9321
Glycerolipid metabolism	0.00814015	0.202717	6.01478	2.04668e-09	6.14003e-09	9.3002
Glycosaminoglycan biosynthesis - keratan sulfate	0.0123604	0.244048	5.8021	7.31841e-09	2.10404e-08	8.05964
Glycine-serine and threonine metabolism	-0.00794928	0.117816	-5.56789	2.83449e-08	7.8232e-08	6.74397
Glycosaminoglycan biosynthesis - heparan sulfate / heparin	0.00928356	0.110663	5.36909	8.59215e-08	2.28022e-07	5.66875
Glycerophospholipid metabolism	0.00551181	0.0640566	5.30001	1.25224e-07	3.20017e-07	5.30408
Mucin type O-glycan biosynthesis	0.00859979	0.127333	4.88019	1.12201e-06	2.76495e-06	3.18746
Porphyrin and chlorophyll metabolism	-0.00825963	0.131568	-4.73252	2.33266e-06	5.55013e-06	2.48376
Alanine-aspartate and glutamate metabolism	0.00811015	0.240745	4.67858	3.03213e-06	6.97391e-06	2.232
Linoleic acid metabolism	0.00807887	-0.08263	4.60623	4.29193e-06	9.553e-06	1.89877
Fatty acid biosynthesis	0.0111573	0.326972	4.53715	5.95311e-06	1.28364e-05	1.58538
Arachidonic acid metabolism	-0.00546834	0.028398	-4.31899	1.62449e-05	3.39666e-05	0.626274
Mannose type O-glycan biosynthesis	0.00796056	0.142733	4.26824	2.03867e-05	4.1373e-05	0.409863
Glycosphingolipid biosynthesis - globo and isoglobo series	0.00891614	0.108894	4.20134	2.74019e-05	5.4021e-05	0.128397
N-Glycan biosynthesis	0.00545916	0.209928	4.15521	3.35176e-05	6.4242e-05	-0.0631104
Arginine biosynthesis	0.00757427	0.211199	4.10618	4.14292e-05	7.72599e-05	-0.264349
Nitrogen metabolism	0.00912059	0.361526	3.95124	7.97553e-05	0.000144819	-0.884855
alpha-Linolenic acid metabolism	0.00655722	-0.0403815	3.84778	0.000121975	0.000215802	-1.28605
Inositol phosphate metabolism	0.00418607	-0.0639085	3.72295	0.000200964	0.000346662	-1.7561
Selenocompound metabolism	-0.0104153	-0.18909	-3.63592	0.000282204	0.000474928	-2.07473
Glycosylphosphatidylinositol (GPI)-anchor biosynthesis	-0.00728888	-0.121477	-3.5166	0.000444372	0.00073004	-2.49947
Histidine metabolism	0.00828348	0.402525	3.45226	0.000564523	0.000905862	-2.72266
Glycosphingolipid biosynthesis - lacto and neolacto series	0.00670933	0.217017	3.38769	0.000715024	0.00112129	-2.94256
Galactose metabolism	-0.00587502	0.135878	-3.20325	0.00137479	0.00210801	-3.54796
Amino sugar and nucleotide sugar metabolism	-0.00484324	0.0695217	-3.11994	0.00182812	0.00274218	-3.81039
Steroid hormone biosynthesis	0.00406541	0.0248373	2.71132	0.00674436	0.00990129	-4.99809
Biosynthesis of unsaturated fatty acids	-0.00397834	0.24015	-2.18778	0.0287719	0.0413595	-6.27774
Fatty acid degradation	0.00360698	0.474932	1.99686	0.0459416	0.0646933	-6.67659
Other glycan degradation	0.00399286	0.11559	1.98723	0.0469984	0.0648578	-6.69574
Steroid biosynthesis	0.00383462	0.0166444	1.96737	0.0492433	0.0666233	-6.73495
Starch and sucrose metabolism	0.00274377	0.0877732	1.58997	0.11196	0.148563	-7.40549
Ether lipid metabolism	0.00188161	-0.0881643	1.42019	0.155668	0.202662	-7.66082
Glycosphingolipid biosynthesis - ganglio series	0.00367381	-0.13178	1.23642	0.216412	0.276526	-7.90478
Other types of O-glycan biosynthesis	0.00209005	0.017968	1.12413	0.26106	0.327511	-8.03726
Butanoate metabolism	0.00191592	0.345712	1.0664	0.286339	0.347812	-8.10046
Tyrosine metabolism	0.00181193	0.275647	1.06422	0.287323	0.347812	-8.10278
Phenylalanine metabolism	0.00201919	0.335301	0.977072	0.328622	0.390946	-8.1917
Primary bile acid biosynthesis	0.00222687	0.259923	0.944804	0.344844	0.398612	-8.2227
Pantothenate and CoA biosynthesis	0.00184771	0.0319599	0.941333	0.346619	0.398612	-8.22598
Glycosaminoglycan degradation	-0.00174034	0.135569	-0.890422	0.373319	0.416703	-8.27259
Thiamine metabolism	0.00199614	0.336945	0.888357	0.374429	0.416703	-8.27443
Tryptophan metabolism	0.00125716	0.241572	0.823515	0.410288	0.449363	-8.32992
One carbon pool by folate	-0.00186076	0.0790706	-0.810621	0.417656	0.450285	-8.34045
Terpenoid backbone biosynthesis	-0.00137207	0.0792109	-0.649585	0.516016	0.547771	-8.45801
Nicotinate and nicotinamide metabolism	0.00116197	0.014683	0.628775	0.52955	0.553621	-8.47131
Retinol metabolism	0.000814177	0.135048	0.514577	0.606891	0.625008	-8.5366
Valine-leucine and isoleucine degradation	0.000641109	0.339202	0.444932	0.656405	0.666058	-8.57001
beta-Alanine metabolism	-0.000422637	0.359131	-0.249758	0.802793	0.802793	-8.6378

## Sheet: clu6
Pathway	logFC	AveExpr	t	P.Value	adj.P.Val	B
Oxidative phosphorylation	-0.0471002	0.309356	-10.9289	5.69268e-27	3.92795e-25	49.3608
Glutathione metabolism	-0.0196451	0.153106	-10.1353	1.60702e-23	5.5442e-22	41.4842
Purine metabolism	-0.0121781	0.0663253	-9.45266	9.81743e-21	2.25801e-19	35.1334
Glycolysis / Gluconeogenesis	-0.0119432	0.307146	-8.30649	1.9041e-16	3.28458e-15	25.3803
Inositol phosphate metabolism	0.0119137	-0.0568711	8.08515	1.12298e-15	1.54971e-14	23.6308
Drug metabolism - other enzymes	-0.0175425	0.0237121	-7.74263	1.6067e-14	1.84771e-13	21.0103
Drug metabolism - cytochrome P450	-0.0136789	0.229144	-7.37685	2.45377e-13	2.41871e-12	18.3293
Sphingolipid metabolism	0.0110016	0.0467617	7.34471	3.10003e-13	2.67378e-12	18.0996
Pyrimidine metabolism	-0.0185049	-0.0202718	-7.20843	8.2692e-13	6.33972e-12	17.1359
Lysine degradation	0.0102015	0.110599	7.05792	2.39648e-12	1.65357e-11	16.0915
Glyoxylate and dicarboxylate metabolism	-0.0129818	0.224108	-6.44977	1.43274e-10	8.98717e-10	12.0846
Pyruvate metabolism	-0.0108303	0.320245	-6.33188	3.04539e-10	1.7511e-09	11.3477
Metabolism of xenobiotics by cytochrome P450	-0.0116322	0.28264	-6.29253	3.90608e-10	2.07323e-09	11.1046
Cysteine and methionine metabolism	-0.010343	0.234297	-5.94117	3.38462e-09	1.66813e-08	8.99859
Citrate cycle (TCA cycle)	-0.0196514	0.0969761	-5.88767	4.65585e-09	2.14169e-08	8.68808
Glycine-serine and threonine metabolism	-0.0105987	0.105772	-5.86898	5.20112e-09	2.24298e-08	8.58028
Glycosaminoglycan degradation	-0.0138979	0.163836	-5.82646	6.68403e-09	2.71293e-08	8.33617
Arachidonic acid metabolism	-0.00854491	0.0202268	-5.395	7.75187e-08	2.97155e-07	5.95644
Glycosylphosphatidylinositol (GPI)-anchor biosynthesis	-0.0125883	-0.124344	-5.315	1.19831e-07	4.35176e-07	5.53463
Arginine and proline metabolism	-0.00836565	0.221236	-5.24869	1.71157e-07	5.90491e-07	5.18969
Propanoate metabolism	-0.00902353	0.309374	-4.92189	9.34733e-07	3.07127e-06	3.55097
Mucin type O-glycan biosynthesis	0.00975283	0.145757	4.74592	2.23819e-06	7.01979e-06	2.71104
Primary bile acid biosynthesis	-0.0130764	0.274383	-4.66509	3.31051e-06	9.93154e-06	2.33525
beta-Alanine metabolism	-0.00957442	0.360514	-4.52578	6.40797e-06	1.84229e-05	1.70234
Folate biosynthesis	-0.0098044	0.0760383	-4.3889	1.20483e-05	3.32533e-05	1.09875
Other glycan degradation	-0.0101403	0.125837	-4.19167	2.90234e-05	7.70237e-05	0.260976
Fructose and mannose metabolism	-0.00853409	0.0274792	-4.1721	3.16062e-05	8.07714e-05	0.179926
Starch and sucrose metabolism	0.00814994	0.0912605	4.12637	3.8522e-05	9.49293e-05	-0.00807061
Nicotinate and nicotinamide metabolism	0.00991364	0.0349	4.06403	5.02922e-05	0.000119661	-0.261067
Fatty acid elongation	-0.00760889	0.26401	-3.77212	0.00016706	0.000384238	-1.39533
Glycerolipid metabolism	0.00599301	0.207019	3.67249	0.000247154	0.000550117	-1.76339
Glycerophospholipid metabolism	0.00400021	0.0748682	3.47703	0.00051894	0.00111772	-2.45731
Ether lipid metabolism	0.00587987	-0.0732073	3.46902	0.000534562	0.00111772	-2.48496
Pentose and glucuronate interconversions	-0.0107024	-0.0920149	-3.45344	0.000566201	0.00114905	-2.53855
Selenocompound metabolism	0.0114784	-0.184774	3.14916	0.00166407	0.0032806	-3.53718
Arginine biosynthesis	0.00671021	0.228605	3.02808	0.00249582	0.00478366	-3.90925
Porphyrin and chlorophyll metabolism	-0.00589206	0.132293	-2.93727	0.00335295	0.00625279	-4.17883
Pentose phosphate pathway	-0.00893222	0.0201021	-2.58677	0.00976525	0.0177316	-5.14296
Alanine-aspartate and glutamate metabolism	0.00502563	0.245882	2.30462	0.0213004	0.0376853	-5.83083
Valine-leucine and isoleucine degradation	-0.00441421	0.340745	-2.229	0.025936	0.0447395	-6.00178
Steroid biosynthesis	-0.00501517	0.0210056	-2.2174	0.0267193	0.0449667	-6.0275
Glycosaminoglycan biosynthesis - keratan sulfate	0.00571404	0.244174	2.15909	0.0309736	0.0508853	-6.15477
Mannose type O-glycan biosynthesis	-0.00481825	0.140605	-1.98755	0.0470118	0.0754376	-6.50964
Butanoate metabolism	-0.00491715	0.346071	-1.9471	0.0516763	0.0810379	-6.58905
Terpenoid backbone biosynthesis	-0.00380018	0.0807041	-1.61227	0.107076	0.163286	-7.18397
Tyrosine metabolism	-0.00376556	0.28516	-1.60414	0.108857	0.163286	-7.19703
Glycosphingolipid biosynthesis - lacto and neolacto series	0.00360484	0.224134	1.43509	0.151435	0.22232	-7.45364
Glycosphingolipid biosynthesis - ganglio series	-0.00442092	-0.128642	-1.23928	0.215402	0.309641	-7.71524
Fatty acid degradation	-0.00302355	0.479077	-1.2056	0.22813	0.321244	-7.75639
Thiamine metabolism	-0.00341744	0.35538	-1.17735	0.23921	0.33011	-7.79002
Galactose metabolism	-0.00218319	0.138039	-1.03769	0.299554	0.405279	-7.94462
N-Glycan biosynthesis	0.00151163	0.213198	1.02153	0.307138	0.407548	-7.96124
Biosynthesis of unsaturated fatty acids	-0.00197668	0.235345	-0.961699	0.336329	0.437862	-8.02055
Linoleic acid metabolism	0.00210804	-0.0833533	0.932202	0.351356	0.448955	-8.04847
Steroid hormone biosynthesis	0.00151452	0.0284807	0.794025	0.427284	0.536048	-8.1677
Amino sugar and nucleotide sugar metabolism	0.00114946	0.062129	0.732561	0.463921	0.571617	-8.21461
Pantothenate and CoA biosynthesis	-0.00160317	0.0327604	-0.694058	0.487735	0.590416	-8.24207
Tryptophan metabolism	-0.00113886	0.243132	-0.567277	0.570596	0.678813	-8.32202
Glycosaminoglycan biosynthesis - chondroitin sulfate / dermatan sulfate	0.00108673	0.235597	0.440891	0.659344	0.768348	-8.38573
alpha-Linolenic acid metabolism	0.000925123	-0.0455062	0.428788	0.668129	0.768348	-8.39099
Nitrogen metabolism	-0.00129427	0.364247	-0.403783	0.68642	0.776442	-8.4014
Phenylalanine metabolism	-0.000947619	0.35284	-0.345311	0.729901	0.812309	-8.4233
Glycosphingolipid biosynthesis - globo and isoglobo series	0.000738128	0.12051	0.290564	0.771418	0.844887	-8.44071
Glycosaminoglycan biosynthesis - heparan sulfate / heparin	-0.000576244	0.111887	-0.272633	0.785167	0.846508	-8.44576
Fatty acid biosynthesis	-0.000728044	0.338334	-0.235072	0.814179	0.864283	-8.45529
Retinol metabolism	-0.000412401	0.132126	-0.194523	0.845788	0.884233	-8.464
Histidine metabolism	-0.000269906	0.415103	-0.0878947	0.92997	0.95773	-8.47906
One carbon pool by folate	9.32241e-05	0.0695832	0.0341712	0.972744	0.987049	-8.48234
Other types of O-glycan biosynthesis	2.76569e-05	0.0307238	0.0124725	0.99005	0.99005	-8.48285

## Sheet: clu7
Pathway	logFC	AveExpr	t	P.Value	adj.P.Val	B
Thiamine metabolism	0.0274295	0.385619	7.40949	2.87009e-13	1.98036e-11	18.5453
Fatty acid degradation	0.0251779	0.512008	7.21859	1.09966e-12	2.60331e-11	17.2256
Tyrosine metabolism	0.0221676	0.314478	7.20176	1.23609e-12	2.60331e-11	17.1107
Tryptophan metabolism	0.0199091	0.263169	7.17297	1.50916e-12	2.60331e-11	16.9148
Phenylalanine metabolism	0.0264476	0.368135	6.55651	9.17206e-11	1.26574e-09	12.8889
Butanoate metabolism	0.0213801	0.376621	6.35027	3.37375e-10	3.87981e-09	11.6154
Histidine metabolism	0.025933	0.454396	6.17155	1.01277e-09	9.98298e-09	10.542
Starch and sucrose metabolism	0.0164248	0.0941701	6.10512	1.5133e-09	1.30523e-08	10.1502
Valine-leucine and isoleucine degradation	0.0165409	0.3662	6.0172	2.56e-09	1.96267e-08	9.63767
Linoleic acid metabolism	0.0176309	-0.0557332	5.79001	9.65412e-09	6.66134e-08	8.34519
Nitrogen metabolism	0.0252358	0.404197	5.71394	1.4906e-08	9.35012e-08	7.9228
alpha-Linolenic acid metabolism	0.0153882	-0.0199789	5.23644	2.02957e-07	1.10492e-06	5.39055
Alanine-aspartate and glutamate metabolism	0.0159948	0.276503	5.23161	2.08173e-07	1.10492e-06	5.36601
Fatty acid biosynthesis	0.0215318	0.381346	5.17944	2.73485e-07	1.31502e-06	5.10218
Glycine-serine and threonine metabolism	0.0133445	0.117476	5.17093	2.85873e-07	1.31502e-06	5.05937
Glycerophospholipid metabolism	0.00799288	0.081927	4.90119	1.12557e-06	4.85404e-06	3.73717
Glycosaminoglycan biosynthesis - chondroitin sulfate / dermatan sulfate	0.0184931	0.254555	4.61593	4.46919e-06	1.81396e-05	2.41212
Glycosphingolipid biosynthesis - lacto and neolacto series	0.0160226	0.261594	4.32079	1.72402e-05	6.60873e-05	1.12111
beta-Alanine metabolism	0.0126366	0.376609	4.26086	2.24615e-05	8.12833e-05	0.86897
Glycosaminoglycan biosynthesis - heparan sulfate / heparin	0.0138935	0.118088	4.24997	2.35604e-05	8.12833e-05	0.823485
Primary bile acid biosynthesis	0.0169989	0.280586	4.11885	4.15062e-05	0.000134622	0.285008
Arginine biosynthesis	0.0136886	0.243408	4.11097	4.29228e-05	0.000134622	0.253143
Mannose type O-glycan biosynthesis	0.0144308	0.170073	4.01162	6.52006e-05	0.000195602	-0.1433
Amino sugar and nucleotide sugar metabolism	0.00934514	0.0645794	3.87942	0.000112169	0.000322485	-0.656329
N-Glycan biosynthesis	0.00861683	0.20701	3.8478	0.000127415	0.000351665	-0.776586
Arachidonic acid metabolism	0.00961942	0.0308736	3.71494	0.000215504	0.000571915	-1.27137
Sphingolipid metabolism	-0.00982931	0.0491985	-3.62616	0.000303476	0.00077555	-1.59261
Mucin type O-glycan biosynthesis	0.0107157	0.180252	3.5034	0.000481498	0.00118655	-2.02435
Oxidative phosphorylation	-0.0289351	0.254791	-3.47219	0.000540271	0.00128547	-2.13179
Glycerolipid metabolism	0.00821558	0.229968	3.45249	0.000580759	0.00133575	-2.19915
Pentose and glucuronate interconversions	-0.0235234	-0.0520967	-3.25904	0.00115892	0.00257953	-2.8406
Glycosaminoglycan biosynthesis - keratan sulfate	0.0125169	0.260499	3.24697	0.0012086	0.00260604	-2.87942
One carbon pool by folate	0.010011	0.0747804	3.16197	0.00161841	0.00338395	-3.14885
Inositol phosphate metabolism	-0.00621104	-0.0665852	-3.05896	0.00228545	0.00456016	-3.466
Other glycan degradation	0.00920369	0.1205	3.05531	0.00231312	0.00456016	-3.47703
Glycosaminoglycan degradation	0.00822064	0.140092	2.81634	0.00496144	0.00950942	-4.17225
Glycosphingolipid biosynthesis - globo and isoglobo series	0.00957217	0.116305	2.7687	0.00574121	0.0107066	-4.30417
Glycolysis / Gluconeogenesis	0.00599362	0.28698	2.72594	0.0065338	0.0118622	-4.42073
Biosynthesis of unsaturated fatty acids	0.00766382	0.242988	2.71733	0.00670473	0.0118622	-4.44397
Pyruvate metabolism	0.00744933	0.307398	2.69187	0.00723426	0.0124791	-4.51229
Fatty acid elongation	0.00683858	0.254833	2.60736	0.00927214	0.0156043	-4.73457
Pantothenate and CoA biosynthesis	0.00775619	0.0489407	2.45591	0.0142369	0.0228962	-5.11542
Selenocompound metabolism	-0.0126017	-0.183391	-2.4551	0.0142687	0.0228962	-5.11739
Purine metabolism	0.00518183	0.0465399	2.41977	0.0157233	0.024657	-5.20297
Other types of O-glycan biosynthesis	0.00604541	0.0194383	2.10392	0.0356567	0.0546736	-5.91357
Propanoate metabolism	0.00615415	0.308301	2.03625	0.0420118	0.0630178	-6.05303
Terpenoid backbone biosynthesis	0.00650927	0.0797933	1.90714	0.0568136	0.0834071	-6.30657
Citrate cycle (TCA cycle)	-0.0101572	0.0771016	-1.82308	0.0686161	0.0986357	-6.4628
Retinol metabolism	0.00492468	0.168958	1.74251	0.0817533	0.115122	-6.60597
Metabolism of xenobiotics by cytochrome P450	0.00424011	0.308272	1.6144	0.106784	0.147362	-6.82039
Glyoxylate and dicarboxylate metabolism	0.00498164	0.23531	1.52412	0.127822	0.172935	-6.96171
Galactose metabolism	0.00395705	0.13913	1.4708	0.141686	0.184766	-7.04138
Drug metabolism - cytochrome P450	0.00387219	0.252822	1.46994	0.141921	0.184766	-7.04265
Folate biosynthesis	0.00400404	0.0929721	1.34487	0.178999	0.22872	-7.21833
Steroid biosynthesis	0.00416193	0.0443132	1.32637	0.185048	0.232151	-7.243
Pentose phosphate pathway	-0.00553085	-0.00493514	-1.12867	0.259333	0.319535	-7.48533
Ether lipid metabolism	0.002356	-0.0848882	1.0897	0.276129	0.334261	-7.5285
Drug metabolism - other enzymes	-0.00331707	-0.00816546	-0.937619	0.348687	0.414817	-7.68253
Lysine degradation	-0.00180986	0.105382	-0.877102	0.38066	0.445179	-7.7374
Nicotinate and nicotinamide metabolism	0.00267743	0.011319	0.863371	0.388159	0.446382	-7.74934
Steroid hormone biosynthesis	0.0022328	0.0678529	0.761984	0.446265	0.504791	-7.83169
Glutathione metabolism	0.00198387	0.143047	0.671275	0.502214	0.558916	-7.89668
Cysteine and methionine metabolism	0.0017735	0.230334	0.655222	0.512489	0.561297	-7.90732
Glycosylphosphatidylinositol (GPI)-anchor biosynthesis	0.00181462	-0.124599	0.503623	0.614647	0.662666	-7.99515
Pyrimidine metabolism	-0.00181803	-0.0647479	-0.472449	0.636718	0.675901	-8.01036
Glycosphingolipid biosynthesis - ganglio series	-0.0015778	-0.165823	-0.417118	0.676689	0.70165	-8.03497
Fructose and mannose metabolism	0.00141426	0.0301163	0.410804	0.681312	0.70165	-8.03759
Porphyrin and chlorophyll metabolism	-0.00115953	0.15243	-0.38484	0.700445	0.710746	-8.04792
Arginine and proline metabolism	0.000657988	0.232587	0.299851	0.764358	0.764358	-8.07701
