# Supplementary material for: Dysfunctional intercellular communication and metabolic signaling pathways in thin endometrium
Source: Front Physiol. 2022 Nov 24;13:1050690. doi: 10.3389/fphys.2022.1050690 (PMC9729336; doi:10.3389/fphys.2022.1050690)
Supplement: Supplementary file 9 [file Table3.XLS]

## Sheet: TableS3
p_val	avg_log2FC	pct.1	pct.2	p_val_adj	gene	cluster
0	9.86859	0.455	0.27	0	ADAM12	cluster0
0	-1.16733	0.461	0.657	0	ADH5	cluster0
0	-4.86517	0.276	0.498	0	ADRA2C	cluster0
0	-12.2966	0.026	0.165	0	ALDH1A3	cluster0
0	2.54785	0.237	0.07	0	ANK2	cluster0
0	-124.325	0.011	0.348	0	ANXA1	cluster0
0	-23.1325	0.07	0.198	0	APOC1	cluster0
0	-356.673	0.176	0.349	0	APOD	cluster0
0	0.784316	0.529	0.749	0	APRT	cluster0
0	-1.03046	0.273	0.478	0	ARL2	cluster0
0	1.93461	0.57	0.769	0	ATP6V0E1	cluster0
0	-0.0554298	0.475	0.671	0	ATRAID	cluster0
0	-0.870323	0.436	0.64	0	AURKAIP1	cluster0
0	15.542	0.961	0.994	0	B2M	cluster0
0	-1.84888	0.613	0.837	0	BSG	cluster0
0	-10.2521	0.777	0.965	0	BTF3	cluster0
0	-0.746023	0.562	0.75	0	C19orf53	cluster0
0	-0.327223	0.398	0.616	0	C1QBP	cluster0
0	-1.48938	0.401	0.642	0	C20orf27	cluster0
0	-40.1698	0.011	0.213	0	CALB2	cluster0
0	-7.58124	0.726	0.896	0	CALD1	cluster0
0	-0.647915	0.187	0.349	0	CBR1	cluster0
0	-1.14257	0.149	0.307	0	CCDC74B	cluster0
0	9.38479	0.378	0.598	0	CCDC85B	cluster0
0	-1.87609	0.424	0.638	0	CD151	cluster0
0	-2.07924	0.36	0.583	0	CD248	cluster0
0	-0.370966	0.022	0.116	0	CD55	cluster0
0	-7.5338	0.633	0.846	0	CD99	cluster0
0	6.60114	0.686	0.905	0	CHCHD2	cluster0
0	-1.8139	0.735	0.899	0	CIRBP	cluster0
0	9.57434	0.559	0.757	0	CLEC11A	cluster0
0	-0.316182	0.55	0.761	0	CNBP	cluster0
0	-0.753901	0.402	0.585	0	CNPY2	cluster0
0	-0.615356	0.297	0.477	0	COA3	cluster0
0	11.5143	0.291	0.093	0	COL21A1	cluster0
0	-0.937114	0.619	0.798	0	COMMD6	cluster0
0	-5.04143	0.765	0.923	0	COX4I1	cluster0
0	0.801018	0.454	0.666	0	COX5A	cluster0
0	-2.72196	0.628	0.831	0	COX5B	cluster0
0	-1.52083	0.673	0.836	0	COX6B1	cluster0
0	-0.282627	0.529	0.729	0	COX7A2L	cluster0
0	-9.63716	0.746	0.901	0	COX7C	cluster0
0	-8.77095	0.098	0.284	0	CRIP1	cluster0
0	2.29692	0.12	0.264	0	CRYAB	cluster0
0	71.7788	0.662	0.878	0	CST3	cluster0
0	-4.44561	0.137	0.318	0	CTSH	cluster0
0	2.57912	0.544	0.77	0	CYBA	cluster0
0	-1.4593	0.226	0.434	0	DBP	cluster0
0	-18.9005	0.693	0.929	0	DCN	cluster0
0	-0.689559	0.17	0.331	0	DCXR	cluster0
0	25.3217	0.169	0.375	0	DDIT4	cluster0
0	74.6912	0.706	0.604	0	DIO2	cluster0
0	-1.26413	0.343	0.548	0	DNPH1	cluster0
0	7.47559	0.726	0.931	0	DYNLL1	cluster0
0	-5.63622	0.719	0.934	0	EEF1B2	cluster0
0	-3.56425	0.783	0.936	0	EEF1D	cluster0
0	-4.50913	0.898	0.874	0	EEF1G	cluster0
0	2.02855	0.671	0.869	0	EID1	cluster0
0	-8.60918	0.639	0.885	0	EIF3E	cluster0
0	-1.4887	0.533	0.732	0	EIF3G	cluster0
0	6.48878	0.03	0.155	0	ELN	cluster0
0	-2.30829	0.492	0.705	0	EMP3	cluster0
0	2.655	0.579	0.789	0	ERH	cluster0
0	-1.08214	0.407	0.636	0	ESD	cluster0
0	-0.899092	0.031	0.17	0	EVA1C	cluster0
0	-5.36483	0.19	0.423	0	F10	cluster0
0	44.186	0.333	0.178	0	F13A1	cluster0
0	-56.5931	0.144	0.389	0	FABP5	cluster0
0	-0.948612	0.146	0.37	0	FAM118A	cluster0
0	-2.1739	0.906	0.981	0	FAU	cluster0
0	-0.770321	0.108	0.263	0	FBLN2	cluster0
0	-28.5209	0.362	0.594	0	FN1	cluster0
0	64.5941	0.853	0.965	0	FOS	cluster0
0	-1.15192	0.145	0.318	0	FXYD1	cluster0
0	-1.50566	0.134	0.301	0	FXYD5	cluster0
0	-1.08148	0.43	0.651	0	GADD45GIP1	cluster0
0	-16.1969	0.844	0.977	0	GAPDH	cluster0
0	-1.0938	0.546	0.744	0	GCSH	cluster0
0	-2.04289	0.335	0.511	0	GDF7	cluster0
0	-0.977515	0.359	0.557	0	GNG11	cluster0
0	-14.8347	0.447	0.647	0	GSN	cluster0
0	2.85264	0.517	0.727	0	GYPC	cluster0
0	-1.33647	0.541	0.729	0	HIGD2A	cluster0
0	-38.7839	0.49	0.633	0	HLA-B	cluster0
0	-17.5318	0.613	0.854	0	HLA-C	cluster0
0	-0.595473	0.431	0.63	0	HMGN3	cluster0
0	20.5541	0.606	0.803	0	HOXA10	cluster0
0	-1.42567	0.115	0.306	0	HSD11B2	cluster0
0	-42.1261	0.654	0.868	0	HSPB1	cluster0
0	-17.6394	0.239	0.507	0	ID1	cluster0
0	-14.1711	0.339	0.567	0	ID3	cluster0
0	21.3123	0.743	0.872	0	IER2	cluster0
0	-3.21308	0.66	0.506	0	IFI6	cluster0
0	-244.137	0.714	0.926	0	IGFBP2	cluster0
0	-37.6534	0.736	0.94	0	IGFBP7	cluster0
0	-0.56332	0.136	0.297	0	IMP3	cluster0
0	-1.38743	0.455	0.666	0	IMPDH2	cluster0
0	-0.845897	0.185	0.349	0	JOSD2	cluster0
0	1.7152	0.288	0.133	0	KCNIP4-IT1	cluster0
0	-1.93334	0.124	0.303	0	KCNMB1	cluster0
0	1.56166	0.636	0.858	0	LDHB	cluster0
0	5.96887	0.523	0.712	0	LGALS3BP	cluster0
0	-18.298	0.543	0.725	0	LMO4	cluster0
0	-16.6838	0.53	0.736	0	LRPAP1	cluster0
0	-1.47094	0.361	0.544	0	LSM2	cluster0
0	-0.511561	0.518	0.707	0	LSM7	cluster0
0	6.18905	0.419	0.257	0	LTBP1	cluster0
0	90.5585	0.737	0.944	0	LUM	cluster0
0	-0.365551	0.026	0.122	0	MAOB	cluster0
0	208.867	0.779	0.651	0	MGP	cluster0
0	0.642623	0.468	0.663	0	MGST3	cluster0
0	-5.80565	0.209	0.436	0	MME	cluster0
0	208.863	0.844	0.803	0	MMP11	cluster0
0	-0.979399	0.233	0.42	0	MRPL12	cluster0
0	-0.703259	0.191	0.351	0	MRPL17	cluster0
0	-1.95179	0.347	0.565	0	MRPL20	cluster0
0	-0.561614	0.171	0.326	0	MRPL23	cluster0
0	-1.17377	0.184	0.353	0	MRPL34	cluster0
0	-0.634974	0.163	0.327	0	MRPL36	cluster0
0	-0.688844	0.372	0.558	0	MRPL41	cluster0
0	-0.844629	0.344	0.521	0	MRPL57	cluster0
0	-0.624827	0.185	0.351	0	MRPS12	cluster0
0	-1.29907	0.534	0.73	0	MRPS21	cluster0
0	-0.953422	0.278	0.475	0	MRPS26	cluster0
0	-1.30906	0.311	0.531	0	MRPS34	cluster0
0	-0.390937	0.434	0.641	0	MXRA8	cluster0
0	0.0644657	0.527	0.721	0	MYDGF	cluster0
0	-10.5611	0.512	0.733	0	MYL12A	cluster0
0	-17.5343	0.517	0.734	0	MYL9	cluster0
0	-0.851808	0.536	0.767	0	MZT2A	cluster0
0	-5.12493	0.752	0.931	0	MZT2B	cluster0
0	-19.5162	0.819	0.984	0	NACA	cluster0
0	-0.364914	0.635	0.828	0	NDUFA11	cluster0
0	-4.15143	0.705	0.893	0	NDUFA4	cluster0
0	-0.146983	0.487	0.683	0	NDUFB10	cluster0
0	-1.13997	0.641	0.822	0	NDUFB11	cluster0
0	-1.60531	0.52	0.725	0	NDUFB7	cluster0
0	-0.982421	0.351	0.573	0	NDUFB9	cluster0
0	-0.382088	0.564	0.778	0	NDUFC2	cluster0
0	-0.923307	0.351	0.544	0	NDUFV2	cluster0
0	-0.23653	0.56	0.748	0	NENF	cluster0
0	-0.643336	0.464	0.679	0	NHP2	cluster0
0	-1.04923	0.242	0.417	0	NIFK	cluster0
0	-5.12322	0.473	0.715	0	NME4	cluster0
0	-1.29045	0.369	0.562	0	NOP10	cluster0
0	-2.54159	0.475	0.694	0	OSR2	cluster0
0	-7.96876	0.707	0.917	0	PCOLCE	cluster0
0	-3.0892	0.471	0.297	0	PCSK5	cluster0
0	-1.47077	0.319	0.521	0	PDCD5	cluster0
0	-25.4067	0.234	0.48	0	PDLIM1	cluster0
0	-0.13336	0.36	0.547	0	PDLIM2	cluster0
0	-3.19952	0.315	0.507	0	PDLIM4	cluster0
0	-5.12458	0.372	0.64	0	PEMT	cluster0
0	-10.578	0.813	0.958	0	PFDN5	cluster0
0	1.64805	0.675	0.917	0	PFN1	cluster0
0	-1.49888	0.351	0.55	0	PNKD	cluster0
0	-1.32552	0.358	0.551	0	POLR2I	cluster0
0	-15.5862	0.447	0.675	0	PPA1	cluster0
0	-2.99992	0.725	0.942	0	PPIA	cluster0
0	-1.89711	0.504	0.703	0	PRMT1	cluster0
0	-0.846106	0.565	0.773	0	PSMB1	cluster0
0	-1.31179	0.442	0.633	0	PSMB6	cluster0
0	-8.66835	0.092	0.235	0	PSMB9	cluster0
0	-2.61487	0.505	0.7	0	PSME1	cluster0
0	-134.499	0.596	0.816	0	PTGDS	cluster0
0	-29.9942	0.34	0.614	0	PTN	cluster0
0	9.74364	0.777	0.939	0	RAMP1	cluster0
0	-13.2202	0.223	0.428	0	RAMP2	cluster0
0	0.546868	0.573	0.804	0	RAN	cluster0
0	1.30691	0.446	0.681	0	RARRES2	cluster0
0	4.35442	0.224	0.454	0	RASD1	cluster0
0	-1.81611	0.196	0.376	0	RNASET2	cluster0
0	-0.833585	0.352	0.538	0	RNF7	cluster0
0	1.80103	0.337	0.525	0	RORB	cluster0
0	-0.221972	0.444	0.661	0	RSL24D1	cluster0
0	2.98366	0.561	0.775	0	S100A11	cluster0
0	-16.9918	0.136	0.436	0	S100A4	cluster0
0	-43.6084	0.695	0.931	0	S100A6	cluster0
0	9.65392	0.542	0.759	0	SAP18	cluster0
0	-133.5	0.187	0.688	0	SAT1	cluster0
0	-0.569473	0.48	0.67	0	SCAND1	cluster0
0	-37.7861	0.003	0.128	0	SCGB1D2	cluster0
0	-2.07075	0.127	0.338	0	SEMA5A	cluster0
0	2.20956	0.915	0.984	0	SERF2	cluster0
0	1.72271	0.528	0.716	0	SF3B5	cluster0
0	-0.453458	0.538	0.76	0	SF3B6	cluster0
0	7.48453	0.798	0.913	0	SLC25A6	cluster0
0	2.32059	0.041	0.164	0	SLC26A7	cluster0
0	-1.70478	0.118	0.32	0	SLC2A8	cluster0
0	5.71278	0.5	0.357	0	SLC5A3	cluster0
0	-13.9504	0.452	0.649	0	SNHG7	cluster0
0	-3.24335	0.463	0.677	0	SNHG8	cluster0
0	-0.748637	0.409	0.621	0	SNRPD1	cluster0
0	-1.88632	0.638	0.85	0	SNRPD2	cluster0
0	-1.63224	0.501	0.701	0	SNRPE	cluster0
0	-0.150468	0.528	0.716	0	SNU13	cluster0
0	-1.44104	0.555	0.772	0	SPCS1	cluster0
0	-2.36177	0.367	0.558	0	SRI	cluster0
0	-7.0777	0.524	0.743	0	SRSF3	cluster0
0	-10.8011	0.436	0.651	0	SRSF7	cluster0
0	-0.656423	0.413	0.638	0	SSBP1	cluster0
0	-1.4276	0.369	0.563	0	SSBP4	cluster0
0	-1.16721	0.178	0.338	0	STRA6	cluster0
0	-0.163037	0.582	0.819	0	SUB1	cluster0
0	0.299651	0.487	0.703	0	SUMO1	cluster0
0	-0.236823	0.768	0.93	0	SUMO2	cluster0
0	-0.622863	0.337	0.527	0	TCEAL8	cluster0
0	-0.651355	0.274	0.453	0	TECR	cluster0
0	-0.795486	0.496	0.688	0	TIMM13	cluster0
0	-140.06	0.635	0.857	0	TIMP1	cluster0
0	-8.67515	0.992	0.998	0	TMSB4X	cluster0
0	8.97249	0.651	0.872	0	TPI1	cluster0
0	-1.64616	0.077	0.26	0	TPPP3	cluster0
0	-2.63556	0.566	0.781	0	TRMT112	cluster0
0	19.737	0.522	0.705	0	TSC22D1	cluster0
0	-2.1979	0.204	0.441	0	TSPO	cluster0
0	-54.6899	0.847	0.977	0	TXN	cluster0
0	1.1553	0.623	0.852	0	TXNIP	cluster0
0	-0.552969	0.685	0.874	0	UQCRH	cluster0
0	19.8014	0.684	0.636	0	VCAN	cluster0
0	0.812966	0.603	0.817	0	WDR83OS	cluster0
0	2.56245	0.194	0.422	0	WFDC1	cluster0
0	-164.597	0.007	0.241	0	WFDC2	cluster0
0	-0.451211	0.006	0.101	0	ZBTB16	cluster0
0	-13.9287	0.423	0.6	0	ZBTB20	cluster0
0	-8.30383	0.299	0.493	0	ZFYVE21	cluster0
8.09499e-308	2.43748	0.152	0.04	1.26913e-303	EPHA5	cluster0
2.71384e-307	-6.83813	0.463	0.619	4.25475e-303	PPP1CB	cluster0
2.72875e-307	-10.1464	0.763	0.866	4.27814e-303	S100A13	cluster0
3.46986e-307	4.68476	0.452	0.304	5.44005e-303	SDK1	cluster0
3.03407e-306	-7.03367	0.255	0.427	4.75681e-302	PLTP	cluster0
9.58911e-306	-5.96165	0.742	0.961	1.50338e-301	NPM1	cluster0
1.8507e-305	-0.708161	0.177	0.332	2.90153e-301	NAA20	cluster0
4.56809e-303	-0.756208	0.489	0.697	7.16186e-299	POMP	cluster0
2.51615e-302	-0.764252	0.197	0.355	3.94482e-298	NOB1	cluster0
2.76089e-301	3.68487	0.71	0.896	4.32853e-297	EDF1	cluster0
5.00093e-300	-0.627459	0.271	0.441	7.84046e-296	TPST1	cluster0
1.39708e-299	0.493069	0.468	0.655	2.19035e-295	LAMTOR1	cluster0
1.77248e-299	-0.819674	0.262	0.428	2.7789e-295	C12orf10	cluster0
8.66898e-299	1.81447	0.635	0.816	1.35912e-294	NEDD8	cluster0
2.33985e-298	-0.586313	0.02	0.106	3.66842e-294	PLCL1	cluster0
5.80313e-298	-0.653111	0.28	0.455	9.09814e-294	MRPL40	cluster0
7.3238e-298	-2.61206	0.621	0.772	1.14822e-293	TOMM7	cluster0
2.74035e-296	-0.857508	0.305	0.479	4.29631e-292	GSTO1	cluster0
2.44512e-295	-4.89371	0.698	0.867	3.83345e-291	NDUFS5	cluster0
3.92493e-295	-1.10528	0.267	0.435	6.15351e-291	SLC9A3R2	cluster0
4.9808e-295	-0.427623	0.195	0.353	7.8089e-291	MIR99AHG	cluster0
1.32977e-294	9.0442	0.823	0.961	2.08482e-290	SRP14	cluster0
1.55886e-294	-0.019318	0.388	0.573	2.44398e-290	NDUFA12	cluster0
1.96455e-294	-1.65475	0.063	0.176	3.08002e-290	FKBP2	cluster0
1.35007e-293	-0.388151	0.31	0.491	2.11663e-289	POLR2K	cluster0
8.1564e-293	-15.1133	0.475	0.673	1.27876e-288	H2AFZ	cluster0
1.64363e-291	-1.89478	0.57	0.765	2.57688e-287	CLIC1	cluster0
2.42588e-291	-0.203457	0.504	0.681	3.8033e-287	LAMTOR4	cluster0
2.17402e-290	-0.937671	0.309	0.481	3.40843e-286	COA4	cluster0
7.98477e-290	-1.25377	0.623	0.817	1.25185e-285	SEC11A	cluster0
1.33967e-289	-0.511554	0.459	0.637	2.10034e-285	NDUFS6	cluster0
4.22554e-289	-4.71364	0.654	0.894	6.6248e-285	UQCRB	cluster0
4.52764e-289	8.3912	0.651	0.867	7.09843e-285	CALM2	cluster0
1.19195e-288	-0.508614	0.085	0.209	1.86875e-284	FXYD6	cluster0
2.5637e-288	4.00375	0.626	0.838	4.01937e-284	CHCHD10	cluster0
1.74138e-287	-0.597494	0.261	0.427	2.73014e-283	MRPL14	cluster0
7.46446e-287	3.6439	0.407	0.263	1.17028e-282	NRIP1	cluster0
8.71702e-287	-2.23362	0.582	0.774	1.36665e-282	TBCA	cluster0
1.42147e-286	75.1444	0.776	0.892	2.22858e-282	JUNB	cluster0
3.78905e-286	0.2072	0.511	0.731	5.94048e-282	ENO1	cluster0
4.232e-286	-1.13853	0.451	0.633	6.63493e-282	UFC1	cluster0
7.13364e-286	-2.11056	0.481	0.666	1.11841e-281	PHB2	cluster0
7.23229e-286	-1.86614	0.507	0.687	1.13388e-281	VPS28	cluster0
1.08457e-285	24.7734	0.492	0.687	1.70038e-281	CSTB	cluster0
6.41905e-284	17.4332	0.848	0.989	1.00638e-279	ACTB	cluster0
5.19921e-281	-1.79074	0.545	0.731	8.15133e-277	TMEM14C	cluster0
5.44874e-280	-1.13801	0.478	0.672	8.54253e-276	EIF3M	cluster0
1.60571e-279	-1.03333	0.6	0.797	2.51743e-275	SOD1	cluster0
4.39271e-279	2.43401	0.369	0.223	6.88689e-275	ANKRD29	cluster0
6.60205e-279	-2.68838	0.573	0.758	1.03507e-274	ST13	cluster0
6.83825e-279	0.827561	0.52	0.704	1.0721e-274	EIF3L	cluster0
1.65441e-277	-1.39269	0.494	0.678	2.59378e-273	DYNLT1	cluster0
2.38732e-277	-0.790832	0.636	0.824	3.74284e-273	EIF3K	cluster0
2.53122e-277	28.8326	0.87	0.981	3.96845e-273	H3F3B	cluster0
2.36485e-276	-1.03983	0.695	0.881	3.70762e-272	NR2F2	cluster0
2.72657e-276	3.27762	0.715	0.897	4.27472e-272	HINT1	cluster0
6.33937e-276	-0.166572	0.353	0.529	9.93886e-272	CYC1	cluster0
1.55776e-275	12.9157	0.192	0.072	2.44225e-271	TUBB2B	cluster0
2.74387e-275	-8.70371	0.429	0.6	4.30183e-271	PSME2	cluster0
6.9051e-275	-2.37464	0.453	0.622	1.08258e-270	SNRPF	cluster0
6.17434e-273	6.25486	0.887	0.976	9.68013e-269	UBA52	cluster0
7.51944e-273	-0.574745	0.358	0.53	1.1789e-268	TOMM22	cluster0
3.02498e-272	-0.538612	0.363	0.542	4.74257e-268	CLNS1A	cluster0
1.31043e-270	-0.762061	0.496	0.682	2.05449e-266	NME3	cluster0
2.74101e-270	-4.0327	0.236	0.39	4.29735e-266	UBE2L6	cluster0
1.50722e-269	-0.314812	0.454	0.633	2.36302e-265	PYURF	cluster0
2.55647e-268	2.57818	0.668	0.855	4.00803e-264	CUTA	cluster0
5.41174e-268	-1.56692	0.691	0.863	8.48453e-264	ZFAS1	cluster0
3.02312e-267	-0.429601	0.041	0.137	4.73964e-263	LSP1	cluster0
1.30849e-266	-0.722502	0.342	0.51	2.05145e-262	TXN2	cluster0
6.81194e-266	-7.00937	0.651	0.837	1.06798e-261	EIF3F	cluster0
5.33206e-265	-11.8858	0.561	0.749	8.35961e-261	LGALS3	cluster0
1.54999e-264	-0.557336	0.325	0.495	2.43008e-260	HCFC1R1	cluster0
1.77861e-264	-0.513855	0.327	0.496	2.7885e-260	PRDX3	cluster0
4.04763e-264	-0.516841	0.265	0.425	6.34587e-260	ZNF22	cluster0
1.24602e-263	20.9348	0.617	0.779	1.9535e-259	NUPR1	cluster0
2.37809e-263	-2.25499	0.485	0.674	3.72837e-259	PSMA2	cluster0
9.55443e-263	-1.89157	0.279	0.441	1.49794e-258	MRPL32	cluster0
4.65591e-261	-1.2306	0.437	0.598	7.29953e-257	TMEM256	cluster0
1.15557e-260	-0.629522	0.444	0.608	1.8117e-256	CTSK	cluster0
5.45039e-260	-0.296179	0.538	0.706	8.54513e-256	TCEAL4	cluster0
1.6059e-259	-1.01241	0.326	0.486	2.51774e-255	EPB41L4A-AS1	cluster0
5.54871e-259	-0.568067	0.391	0.563	8.69926e-255	PFDN2	cluster0
1.02144e-258	-0.368322	0.122	0.252	1.60142e-254	POP7	cluster0
1.86646e-258	-1.73206	0.252	0.404	2.92623e-254	MCUR1	cluster0
2.8483e-258	-0.730397	0.478	0.65	4.46556e-254	RBX1	cluster0
5.1912e-258	-1.71343	0.484	0.664	8.13877e-254	ANP32B	cluster0
7.56617e-258	-0.372153	0.429	0.611	1.18622e-253	MDH2	cluster0
3.73794e-257	-0.397314	0.212	0.364	5.86034e-253	ANAPC13	cluster0
6.01451e-257	-1.00529	0.46	0.635	9.42956e-253	VKORC1	cluster0
1.63636e-256	-0.383721	0.482	0.666	2.56549e-252	PSMB5	cluster0
7.02768e-256	-0.612719	0.177	0.319	1.1018e-251	PHYHD1	cluster0
8.12956e-256	1.6717	0.603	0.792	1.27455e-251	SEC61G	cluster0
9.74649e-256	-0.917774	0.358	0.52	1.52805e-251	POLR1D	cluster0
3.48292e-255	-0.151179	0.407	0.574	5.46052e-251	MYL6B	cluster0
7.03624e-255	-1.77952	0.583	0.74	1.10314e-250	KRTCAP2	cluster0
1.53618e-254	-0.411285	0.128	0.259	2.40843e-250	TMEM223	cluster0
2.1634e-254	-0.624068	0.177	0.321	3.39178e-250	ZNF503	cluster0
2.66406e-254	-0.640104	0.053	0.152	4.17671e-250	KLK6	cluster0
2.78028e-253	9.77074	0.725	0.906	4.35892e-249	HMGN2	cluster0
3.50929e-253	-0.497555	0.129	0.259	5.50187e-249	MRPS2	cluster0
9.22727e-253	-0.420665	0.163	0.303	1.44665e-248	TM2D3	cluster0
9.65027e-253	-0.417265	0.598	0.747	1.51297e-248	COX7A2	cluster0
1.56195e-252	0.428801	0.631	0.828	2.44883e-248	COX6A1	cluster0
1.14095e-251	-0.776671	0.297	0.452	1.78878e-247	NAA38	cluster0
1.51569e-251	-0.591604	0.261	0.418	2.37629e-247	RRAGA	cluster0
3.16182e-251	0.303242	0.464	0.662	4.95709e-247	PSMA4	cluster0
3.88267e-251	-0.708354	0.219	0.367	6.08724e-247	SNRPA	cluster0
3.88534e-251	-0.666235	0.276	0.434	6.09144e-247	POLD2	cluster0
7.59321e-250	-0.508776	0.031	0.115	1.19046e-245	EMILIN3	cluster0
5.26048e-249	-0.312148	0.513	0.671	8.24738e-245	UQCR10	cluster0
6.81564e-248	6.66154	0.242	0.117	1.06856e-243	BCAS1	cluster0
9.10565e-248	-1.82555	0.048	0.142	1.42758e-243	TMEM196	cluster0
3.65019e-247	2.05487	0.19	0.334	5.72277e-243	IGFBP6	cluster0
1.21405e-246	-0.594355	0.47	0.647	1.90339e-242	RAB34	cluster0
1.66219e-246	-1.21054	0.458	0.631	2.60598e-242	DYNLRB1	cluster0
9.20281e-246	-0.419325	0.052	0.149	1.44282e-241	C1orf21	cluster0
9.84754e-246	-1.06208	0.413	0.587	1.5439e-241	NDUFB5	cluster0
2.94926e-245	1.53754	0.437	0.612	4.62385e-241	LTBP4	cluster0
3.67091e-245	-0.581083	0.17	0.307	5.75525e-241	MRPS18B	cluster0
9.75729e-245	3.44704	0.644	0.841	1.52975e-240	RABAC1	cluster0
4.60151e-244	0.0665723	0.565	0.763	7.21425e-240	PRDX6	cluster0
1.27768e-243	-0.645476	0.088	0.202	2.00315e-239	LRRC17	cluster0
1.93339e-243	-0.484485	0.19	0.332	3.03117e-239	C14orf119	cluster0
2.13643e-243	3.88777	0.218	0.098	3.34949e-239	TMEM215	cluster0
3.15572e-243	-0.460237	0.31	0.47	4.94753e-239	SDHD	cluster0
9.43469e-243	-0.201344	0.496	0.67	1.47917e-238	AP2S1	cluster0
1.2703e-242	-3.58143	0.425	0.596	1.99157e-238	DUT	cluster0
1.50754e-242	-0.806806	0.28	0.427	2.36351e-238	DPM3	cluster0
2.15709e-242	0.17909	0.471	0.653	3.38188e-238	TUFM	cluster0
5.17356e-242	-0.816902	0.116	0.237	8.11111e-238	TSC22D3	cluster0
8.51902e-242	-0.0342386	0.467	0.64	1.33561e-237	LAMTOR5	cluster0
8.76193e-242	-0.291269	0.301	0.461	1.3737e-237	ISOC2	cluster0
1.06888e-241	-0.205126	0.458	0.634	1.67578e-237	RNH1	cluster0
2.41396e-241	-0.407027	0.119	0.243	3.78461e-237	NTHL1	cluster0
9.20778e-240	-0.888764	0.426	0.596	1.4436e-235	VDAC2	cluster0
9.77397e-240	-0.649215	0.186	0.323	1.53236e-235	MOXD1	cluster0
1.22122e-239	-0.330959	0.272	0.428	1.91463e-235	SNRPC	cluster0
1.382e-239	1.07858	0.502	0.687	2.1667e-235	MRPL51	cluster0
1.06532e-238	0.317783	0.624	0.808	1.6702e-234	DAD1	cluster0
1.86847e-238	-0.749413	0.325	0.483	2.92939e-234	CIB1	cluster0
5.38075e-238	-0.440813	0.36	0.527	8.43594e-234	SNRPB2	cluster0
6.79327e-238	-0.637203	0.395	0.556	1.06505e-233	GABARAPL2	cluster0
2.7927e-237	-10.1258	0.601	0.79	4.37839e-233	FCGRT	cluster0
3.12883e-237	8.42586	0.308	0.177	4.90538e-233	TUNAR	cluster0
5.13728e-237	-0.472369	0.338	0.498	8.05423e-233	POLR2J	cluster0
6.4635e-237	-0.405478	0.073	0.179	1.01335e-232	TMEM204	cluster0
1.36334e-236	-0.0956472	0.388	0.56	2.13744e-232	NDUFAF3	cluster0
1.79689e-236	-0.197134	0.402	0.572	2.81717e-232	TBCB	cluster0
3.79232e-236	-0.115267	0.384	0.546	5.9456e-232	POLR2F	cluster0
5.98668e-236	-0.434621	0.327	0.486	9.38591e-232	MRPL43	cluster0
1.73397e-235	-0.575535	0.289	0.441	2.71851e-231	VPS25	cluster0
8.71813e-235	-1.46206	0.388	0.544	1.36683e-230	PA2G4	cluster0
2.07141e-234	-4.63055	0.218	0.365	3.24756e-230	F3	cluster0
2.53569e-234	-0.79002	0.335	0.491	3.97546e-230	SNRPG	cluster0
6.20539e-234	-0.381166	0.229	0.376	9.72881e-230	THYN1	cluster0
6.46685e-234	-0.488494	0.037	0.122	1.01387e-229	THSD7A	cluster0
1.59479e-233	3.18256	0.435	0.597	2.50032e-229	HOXA11	cluster0
4.97572e-233	-0.648526	0.369	0.527	7.80093e-229	ECH1	cluster0
6.41077e-233	-0.389672	0.175	0.311	1.00508e-228	MRPL16	cluster0
1.03396e-232	0.0609551	0.369	0.532	1.62105e-228	EMC4	cluster0
1.8018e-232	-0.0336986	0.859	0.97	2.82487e-228	HNRNPA1	cluster0
2.45314e-232	-3.02237	0.715	0.919	3.84604e-228	CD81	cluster0
3.66165e-232	-0.381892	0.153	0.284	5.74074e-228	MRPL24	cluster0
5.30075e-232	-0.581296	0.257	0.405	8.31052e-228	MRPL3	cluster0
1.08164e-231	12.6466	0.694	0.869	1.6958e-227	TUBB	cluster0
1.29567e-231	0.997586	0.471	0.653	2.03134e-227	PSMB3	cluster0
2.10901e-231	-0.430676	0.171	0.304	3.30651e-227	EMC6	cluster0
3.18362e-231	106.245	0.991	0.999	4.99128e-227	EEF1A1	cluster0
3.49217e-231	1.49885	0.612	0.834	5.47503e-227	MYL12B	cluster0
1.6533e-230	-0.486474	0.336	0.495	2.59204e-226	NDUFS4	cluster0
2.1326e-229	-0.430242	0.156	0.287	3.34349e-225	JAGN1	cluster0
6.22543e-229	3.98075	0.523	0.44	9.76022e-225	DST	cluster0
2.52907e-228	-0.671814	0.472	0.641	3.96508e-224	RSL1D1	cluster0
1.51634e-227	-1.55932	0.502	0.66	2.37731e-223	NDUFB4	cluster0
9.23931e-227	0.171467	0.499	0.686	1.44854e-222	ERP29	cluster0
2.40481e-226	0.53308	0.532	0.724	3.77027e-222	SRP9	cluster0
3.22143e-226	-0.493834	0.146	0.272	5.05056e-222	UQCC3	cluster0
8.20242e-226	-0.390557	0.045	0.133	1.28597e-221	MGLL	cluster0
1.81429e-225	0.921877	0.521	0.72	2.84444e-221	PTGES3	cluster0
2.27154e-225	0.496919	0.515	0.678	3.56133e-221	ANAPC11	cluster0
4.17817e-225	-0.493421	0.277	0.428	6.55053e-221	VDAC3	cluster0
5.76264e-225	-21.9041	0.075	0.18	9.03467e-221	PLAUR	cluster0
6.59776e-225	-3.27566	0.552	0.728	1.0344e-220	APEX1	cluster0
1.64419e-224	1.02047	0.681	0.861	2.57776e-220	NDUFA13	cluster0
2.78028e-224	1.36798	0.739	0.946	4.35892e-220	GSTP1	cluster0
3.28361e-224	0.0647531	0.626	0.796	5.14804e-220	PHPT1	cluster0
3.29355e-224	-0.317766	0.093	0.203	5.16362e-220	CYB5A	cluster0
3.58214e-224	16.8764	0.56	0.733	5.61608e-220	MAGED2	cluster0
4.57861e-224	-0.183358	0.439	0.609	7.17834e-220	RBM8A	cluster0
6.1325e-224	-0.288488	0.306	0.462	9.61453e-220	GTF2H5	cluster0
6.21541e-224	-0.394902	0.126	0.247	9.74452e-220	EXOSC7	cluster0
9.51068e-224	-0.967368	0.133	0.256	1.49108e-219	HSPB6	cluster0
9.39573e-223	-1.54837	0.446	0.619	1.47306e-218	RANBP1	cluster0
1.11407e-222	-0.372484	0.139	0.264	1.74663e-218	AGTRAP	cluster0
1.34129e-222	-0.441456	0.329	0.485	2.10287e-218	TRIP6	cluster0
1.39622e-222	1.76393	0.573	0.754	2.18899e-218	BANF1	cluster0
4.50011e-222	-0.929046	0.421	0.582	7.05528e-218	EIF3D	cluster0
9.48837e-222	9.52381	0.315	0.187	1.48759e-217	LAMA4	cluster0
5.45831e-221	4.35484	0.289	0.164	8.55754e-217	LONRF2	cluster0
6.24299e-221	-1.46634	0.209	0.344	9.78776e-217	INAFM1	cluster0
6.31524e-221	-0.641309	0.454	0.614	9.90103e-217	UXT	cluster0
2.91727e-220	-0.4771	0.302	0.451	4.57369e-216	NDUFS3	cluster0
5.95271e-220	-1.57888	0.282	0.429	9.33266e-216	VAMP5	cluster0
6.03579e-220	12.9691	0.856	0.96	9.4629e-216	UBB	cluster0
1.09188e-219	-2.69691	0.521	0.68	1.71185e-215	UBXN1	cluster0
1.58671e-219	2.10849	0.387	0.258	2.48765e-215	RAB31	cluster0
1.62979e-219	-0.417108	0.28	0.429	2.55518e-215	NT5C	cluster0
2.29944e-219	-4.13353	0.484	0.665	3.60507e-215	EIF1AX	cluster0
1.68137e-218	-0.611191	0.515	0.686	2.63606e-214	C4orf3	cluster0
2.09935e-218	-0.523104	0.27	0.416	3.29137e-214	MRPL54	cluster0
3.60429e-218	-0.663236	0.315	0.464	5.65081e-214	PSMG2	cluster0
3.67395e-218	-0.498023	0.293	0.44	5.76002e-214	NDUFB3	cluster0
4.32483e-218	0.587532	0.383	0.544	6.78046e-214	STOML2	cluster0
5.91575e-218	-0.0335238	0.425	0.592	9.27471e-214	NDUFAB1	cluster0
8.15423e-218	-0.913021	0.329	0.481	1.27842e-213	TGFB1I1	cluster0
3.30214e-217	1.31287	0.569	0.763	5.17709e-213	TMEM59	cluster0
4.06222e-217	27.0782	0.889	0.994	6.36876e-213	TPT1	cluster0
8.55638e-217	6.29363	0.619	0.814	1.34147e-212	SERPINF1	cluster0
1.00879e-216	0.161172	0.397	0.564	1.58158e-212	PHB	cluster0
1.05352e-216	1.70026	0.183	0.078	1.65171e-212	LRRC3B	cluster0
1.43756e-216	-1.51772	0.23	0.376	2.2538e-212	PDGFRB	cluster0
2.17065e-216	-0.355237	0.318	0.47	3.40314e-212	ETFB	cluster0
3.8172e-216	-0.884399	0.13	0.25	5.9846e-212	PLA2G7	cluster0
1.0546e-215	-0.459826	0.316	0.466	1.65341e-211	BTF3L4	cluster0
2.39094e-215	1.03143	0.57	0.75	3.74852e-211	ATP6V1G1	cluster0
2.43883e-215	115.062	0.789	0.799	3.82359e-211	SFRP1	cluster0
1.09492e-214	-3.77752	0.236	0.376	1.71662e-210	CSRP1	cluster0
1.34311e-214	-0.308517	0.341	0.495	2.10573e-210	CHID1	cluster0
2.89734e-214	0.0588868	0.383	0.544	4.54245e-210	PSMB2	cluster0
7.31561e-214	0.350962	0.484	0.656	1.14694e-209	ZNHIT1	cluster0
9.28689e-214	-0.569342	0.242	0.382	1.456e-209	BLVRB	cluster0
1.03639e-213	6.90503	0.65	0.825	1.62485e-209	ISLR	cluster0
2.65076e-213	1.07491	0.59	0.784	4.15587e-209	SPCS2	cluster0
2.62144e-212	20.2014	0.149	0.275	4.1099e-208	TIMP3	cluster0
4.99767e-212	-1.07721	0.647	0.77	7.83535e-208	TMEM258	cluster0
7.80479e-212	-0.392504	0.082	0.184	1.22363e-207	LOXL1	cluster0
1.65591e-211	-1.33905	0.431	0.593	2.59613e-207	S100A16	cluster0
2.13847e-211	-5.18008	0.182	0.308	3.35269e-207	LCMT1	cluster0
3.33865e-211	1.58765	0.52	0.689	5.23434e-207	SERP1	cluster0
4.30254e-211	-0.260357	0.397	0.548	6.74552e-207	ANAPC16	cluster0
5.86982e-211	-0.511583	0.239	0.378	9.2027e-207	MPLKIP	cluster0
7.60909e-211	-0.36028	0.189	0.322	1.19295e-206	MRPL47	cluster0
2.27993e-210	-0.554697	0.219	0.354	3.57447e-206	MRPS36	cluster0
6.10732e-210	0.720508	0.264	0.405	9.57505e-206	MRPL18	cluster0
1.00571e-209	-2.38568	0.564	0.75	1.57675e-205	HNRNPDL	cluster0
2.12419e-209	-0.129144	0.377	0.534	3.3303e-205	NDUFS7	cluster0
2.67652e-209	-0.3913	0.107	0.217	4.19625e-205	ABHD14A	cluster0
2.72212e-209	-0.527181	0.371	0.526	4.26773e-205	GRHPR	cluster0
3.16317e-209	0.034467	0.541	0.719	4.95922e-205	RHOC	cluster0
5.81099e-209	-0.445598	0.314	0.46	9.11047e-205	COMT	cluster0
7.18541e-209	10.9486	0.314	0.475	1.12653e-204	NPW	cluster0
7.78224e-209	-3.33353	0.447	0.613	1.2201e-204	FKBP11	cluster0
9.12761e-209	-1.90023	0.512	0.675	1.43103e-204	TOMM20	cluster0
1.59363e-208	-0.972952	0.411	0.564	2.49849e-204	TOMM5	cluster0
3.67818e-208	-21.3297	0.351	0.498	5.76665e-204	DBI	cluster0
5.14192e-208	-4.02659	0.406	0.559	8.06151e-204	PLEKHA5	cluster0
5.21307e-208	-0.436769	0.335	0.488	8.17305e-204	ZNF580	cluster0
9.68911e-208	-0.308397	0.056	0.146	1.51906e-203	LAMA2	cluster0
1.55387e-207	-0.340843	0.26	0.403	2.43616e-203	PPP4C	cluster0
5.15341e-207	0.833935	0.675	0.847	8.07951e-203	MORF4L1	cluster0
9.31373e-207	-6.34357	0.145	0.053	1.46021e-202	SLC18A2	cluster0
7.84388e-206	-0.371475	0.169	0.296	1.22976e-201	MRPL13	cluster0
8.15666e-206	-0.0482225	0.437	0.591	1.2788e-201	SIVA1	cluster0
1.19741e-205	0.12265	0.393	0.545	1.8773e-201	TSPAN3	cluster0
1.82745e-205	-0.460283	0.289	0.432	2.86508e-201	GTF3C6	cluster0
2.03453e-205	0.0572327	0.498	0.675	3.18973e-201	SNRPB	cluster0
3.55688e-205	-0.316936	0.245	0.384	5.57648e-201	MRPL27	cluster0
4.65133e-205	-0.364388	0.203	0.336	7.29236e-201	MRPL22	cluster0
1.6729e-204	4.03807	0.161	0.287	2.62277e-200	SNAI2	cluster0
2.06427e-204	0.623938	0.452	0.592	3.23636e-200	C19orf48	cluster0
5.00935e-204	-0.328395	0.149	0.27	7.85366e-200	MRPL15	cluster0
1.93906e-203	-0.850599	0.47	0.636	3.04006e-199	OCIAD1	cluster0
5.77185e-203	-0.149011	0.385	0.537	9.04911e-199	AKR1A1	cluster0
5.80658e-203	-0.332145	0.371	0.524	9.10356e-199	EIF6	cluster0
5.90854e-203	-0.592231	0.25	0.389	9.2634e-199	EIF4EBP1	cluster0
7.01996e-203	-0.418179	0.395	0.551	1.10059e-198	CAMLG	cluster0
1.16994e-202	-9.88282	0.031	0.106	1.83423e-198	MSX1	cluster0
1.58889e-202	-0.673211	0.435	0.596	2.49106e-198	PDCD6	cluster0
2.16383e-202	-0.00231608	0.372	0.529	3.39246e-198	POLR2E	cluster0
4.64295e-202	-3.14505	0.295	0.431	7.27922e-198	JAZF1	cluster0
7.05554e-202	-0.295355	0.436	0.599	1.10617e-197	COPS6	cluster0
9.51269e-202	-0.164872	0.386	0.546	1.4914e-197	LSM3	cluster0
1.31813e-201	5.47682	0.684	0.881	2.06656e-197	PEBP1	cluster0
6.0452e-201	-0.458358	0.183	0.31	9.47766e-197	ZNF593	cluster0
1.15822e-200	-0.462647	0.223	0.356	1.81586e-196	CCDC12	cluster0
2.6749e-200	1.8523	0.629	0.806	4.19371e-196	GUK1	cluster0
4.925e-200	-0.96897	0.382	0.529	7.72141e-196	TIMM8B	cluster0
1.26908e-199	-6.49606	0.606	0.812	1.98966e-195	PRDX1	cluster0
1.53965e-199	-0.883264	0.6	0.772	2.41387e-195	ARL6IP4	cluster0
1.58269e-199	-0.101529	0.427	0.592	2.48135e-195	PSMA1	cluster0
3.0609e-199	3.4427	0.603	0.775	4.79888e-195	FKBP1A	cluster0
5.1002e-199	1.69403	0.561	0.741	7.99609e-195	HSBP1	cluster0
5.46742e-199	-2.74431	0.459	0.615	8.57182e-195	DCTN3	cluster0
7.0963e-199	1.18573	0.437	0.594	1.11256e-194	CDK4	cluster0
1.16335e-198	0.590399	0.215	0.106	1.8239e-194	NPR2	cluster0
1.3357e-198	-0.429114	0.164	0.286	2.09411e-194	TIMM9	cluster0
3.80926e-198	-0.38407	0.293	0.436	5.97216e-194	RNF181	cluster0
7.90864e-198	-2.34288	0.271	0.406	1.23992e-193	PSMB8	cluster0
1.61027e-197	-0.122282	0.354	0.502	2.52459e-193	BAD	cluster0
1.77365e-197	-0.372414	0.099	0.203	2.78074e-193	RPP25L	cluster0
3.30006e-197	4.83844	0.658	0.844	5.17384e-193	PARK7	cluster0
9.41919e-197	-0.190076	0.279	0.421	1.47674e-192	TMEM141	cluster0
2.23442e-196	-0.348021	0.126	0.239	3.50313e-192	MRPS18A	cluster0
2.30048e-196	-0.31327	0.255	0.392	3.60669e-192	MRPL4	cluster0
2.93896e-196	4.01719	0.724	0.912	4.60771e-192	IFITM2	cluster0
8.75892e-196	-0.748166	0.246	0.377	1.37322e-191	RBPMS	cluster0
2.26145e-195	0.111556	0.373	0.531	3.54551e-191	FKBP8	cluster0
2.77592e-195	-0.101891	0.41	0.568	4.35209e-191	ECHS1	cluster0
3.63609e-195	-20.1599	0.102	0.207	5.70066e-191	BRIX1	cluster0
4.18209e-195	-4.35691	0.533	0.7	6.55668e-191	COX7B	cluster0
4.83848e-195	-0.702502	0.297	0.436	7.58577e-191	NOL7	cluster0
1.24959e-194	1.7527	0.716	0.893	1.95911e-190	SEC61B	cluster0
1.97695e-194	1.99849	0.214	0.108	3.09946e-190	NT5E	cluster0
2.52908e-194	-0.831831	0.507	0.686	3.96508e-190	N4BP2L2	cluster0
5.08381e-194	-0.175833	0.36	0.51	7.97039e-190	TRAPPC1	cluster0
5.19484e-194	-0.236979	0.276	0.416	8.14447e-190	HEBP1	cluster0
7.2415e-194	-0.304959	0.116	0.225	1.13532e-189	BLOC1S4	cluster0
8.57629e-194	-0.798014	0.244	0.374	1.34459e-189	TCEAL3	cluster0
2.20183e-193	-0.657154	0.032	0.103	3.45203e-189	IGF2	cluster0
5.59299e-193	18.7027	0.67	0.702	8.76869e-189	PMEPA1	cluster0
1.76781e-192	2.98087	0.383	0.259	2.77157e-188	COL27A1	cluster0
2.51025e-192	-0.143133	0.39	0.544	3.93557e-188	TMEM147	cluster0
2.88725e-192	1.07894	0.458	0.624	4.52663e-188	SARAF	cluster0
3.00073e-192	-0.422416	0.274	0.412	4.70454e-188	SPAG7	cluster0
1.04233e-191	-0.702883	0.391	0.537	1.63417e-187	ALKBH7	cluster0
1.10675e-191	-0.423242	0.217	0.347	1.73516e-187	DPY30	cluster0
3.02283e-191	1.13201	0.517	0.679	4.7392e-187	KRT10	cluster0
3.91638e-191	-0.825029	0.609	0.782	6.1401e-187	NDUFB2	cluster0
7.61014e-191	-0.375262	0.161	0.28	1.19312e-186	MRPS18C	cluster0
8.90851e-191	6.79007	0.756	0.917	1.39668e-186	SSR2	cluster0
1.17393e-190	96.1942	0.856	0.988	1.84048e-186	ACTG1	cluster0
1.21922e-190	-0.490794	0.393	0.546	1.9115e-186	STUB1	cluster0
1.34615e-190	-0.482228	0.165	0.283	2.11049e-186	TMEM101	cluster0
2.57948e-190	0.450277	0.16	0.066	4.04411e-186	ZNF185	cluster0
4.42127e-190	11.9753	0.433	0.319	6.93167e-186	ADAMTS9	cluster0
5.68225e-190	-0.840698	0.444	0.602	8.90862e-186	PSMB7	cluster0
8.07715e-190	1.69057	0.4	0.557	1.26633e-185	PKM	cluster0
1.81786e-189	-2.015	0.466	0.628	2.85004e-185	C1R	cluster0
3.28751e-189	-39.2116	0.69	0.827	5.15416e-185	APOE	cluster0
4.6836e-189	-0.390379	0.239	0.37	7.34294e-185	MRPL55	cluster0
7.20774e-189	-1.04069	0.452	0.61	1.13003e-184	TMEM98	cluster0
1.06607e-188	4.9691	0.054	0.136	1.67138e-184	CFD	cluster0
1.60759e-188	3.93076	0.736	0.902	2.52038e-184	OAZ1	cluster0
7.11037e-188	-0.330706	0.158	0.276	1.11476e-183	ABHD14B	cluster0
7.99602e-188	-0.392502	0.392	0.54	1.25362e-183	TMEM219	cluster0
9.83174e-188	0.648211	0.63	0.78	1.54142e-183	UQCR11	cluster0
1.17507e-187	-0.39731	0.137	0.25	1.84227e-183	SNHG15	cluster0
1.42051e-187	5.10977	0.321	0.473	2.22707e-183	HERPUD1	cluster0
1.50296e-187	-0.380625	0.283	0.421	2.35635e-183	NDUFA8	cluster0
4.2585e-187	1.1972	0.541	0.724	6.67647e-183	COPE	cluster0
5.21804e-187	0.646102	0.23	0.121	8.18084e-183	AUTS2	cluster0
5.80778e-187	0.507689	0.612	0.798	9.10544e-183	EIF3H	cluster0
7.57525e-187	4.0991	0.194	0.094	1.18765e-182	KHDRBS3	cluster0
1.02283e-186	-0.483099	0.212	0.339	1.60359e-182	MGMT	cluster0
1.13924e-186	42.8743	0.271	0.397	1.78611e-182	IER3	cluster0
5.464e-186	-0.375428	0.36	0.506	8.56646e-182	PIN1	cluster0
5.65303e-186	-0.270025	0.082	0.177	8.86283e-182	DIO3OS	cluster0
1.97796e-185	-3.38253	0.685	0.823	3.10105e-181	HLA-A	cluster0
1.27583e-184	-1.13804	0.361	0.498	2.00025e-180	HAND2-AS1	cluster0
5.09689e-184	-11.3758	0.752	0.926	7.99091e-180	NAP1L1	cluster0
6.64921e-184	-0.474808	0.218	0.343	1.04246e-179	TRAPPC4	cluster0
8.76863e-184	-0.180047	0.384	0.533	1.37475e-179	EBPL	cluster0
2.06123e-183	-58.856	0.744	0.921	3.2316e-179	SSR4	cluster0
3.19825e-183	-0.328393	0.239	0.372	5.01421e-179	SUCLG1	cluster0
4.1986e-183	0.434965	0.508	0.679	6.58257e-179	NDUFB8	cluster0
1.95861e-182	0.265943	0.483	0.641	3.0707e-178	JTB	cluster0
3.05262e-182	-0.316589	0.156	0.271	4.7859e-178	TSSC4	cluster0
8.90073e-182	4.54119	0.672	0.878	1.39546e-177	OSTC	cluster0
1.43602e-181	-0.190853	0.345	0.492	2.25139e-177	NDUFA5	cluster0
1.87517e-181	-6.7156	0.72	0.868	2.93988e-177	TMA7	cluster0
2.17545e-181	-0.337329	0.298	0.437	3.41067e-177	FLYWCH2	cluster0
2.74107e-181	0.350449	0.668	0.842	4.29745e-177	PABPC1	cluster0
4.66892e-181	3.0565	0.145	0.058	7.31993e-177	PWRN1	cluster0
5.67598e-181	2.58995	0.555	0.74	8.89881e-177	SNX3	cluster0
7.25355e-181	-0.372153	0.206	0.332	1.13721e-176	ALDH2	cluster0
1.38006e-180	-0.297477	0.112	0.215	2.16365e-176	TMEM203	cluster0
4.00069e-180	-0.628303	0.044	0.119	6.27228e-176	CILP	cluster0
1.03227e-179	-2.95045	0.878	0.961	1.6184e-175	IGF1	cluster0
1.4412e-179	-0.313167	0.21	0.335	2.25951e-175	HSPB11	cluster0
1.59928e-179	-0.327422	0.473	0.629	2.50736e-175	CCT3	cluster0
5.49393e-179	-0.405832	0.223	0.349	8.61338e-175	AAMP	cluster0
6.035e-179	-1.18586	0.215	0.336	9.46167e-175	RHOBTB3	cluster0
6.89569e-179	-0.380141	0.223	0.348	1.08111e-174	MRPS33	cluster0
8.5445e-179	-0.401925	0.199	0.32	1.33961e-174	CLPP	cluster0
1.42779e-178	34.2966	0.777	0.907	2.23849e-174	PGRMC1	cluster0
1.52536e-178	-0.236098	0.058	0.142	2.39146e-174	TFPI	cluster0
3.70481e-178	-0.429879	0.318	0.455	5.8084e-174	RAD23A	cluster0
6.37059e-178	-0.350691	0.115	0.218	9.98782e-174	EXOSC4	cluster0
7.47906e-178	-0.159725	0.349	0.491	1.17257e-173	DGUOK	cluster0
7.51745e-178	-0.26692	0.429	0.576	1.17859e-173	RWDD1	cluster0
1.02495e-177	-0.896808	0.5	0.652	1.60691e-173	FIS1	cluster0
1.22543e-177	-0.599929	0.099	0.197	1.92123e-173	TMEM37	cluster0
2.1648e-177	-0.40995	0.154	0.268	3.39398e-173	TATDN1	cluster0
3.70782e-177	-0.909413	0.243	0.371	5.81313e-173	ANXA11	cluster0
5.59268e-177	-0.545139	0.147	0.259	8.7682e-173	SMOC2	cluster0
1.39163e-176	-0.50933	0.278	0.411	2.18179e-172	HDDC2	cluster0
1.51317e-176	0.410837	0.116	0.039	2.37235e-172	LAMA3	cluster0
1.64335e-176	-0.705378	0.579	0.744	2.57644e-172	KDELR1	cluster0
1.92138e-176	0.681521	0.576	0.75	3.01234e-172	C11orf58	cluster0
2.3901e-176	-0.473903	0.219	0.343	3.74721e-172	SVBP	cluster0
4.52065e-176	-0.884745	0.345	0.481	7.08747e-172	CPNE1	cluster0
5.58647e-176	-0.430884	0.212	0.334	8.75847e-172	POLR2H	cluster0
6.28514e-176	-0.243504	0.602	0.765	9.85385e-172	CLTA	cluster0
1.25279e-175	0.467057	0.134	0.24	1.96413e-171	PRPS2	cluster0
2.25348e-175	-0.238268	0.347	0.487	3.53301e-171	SSU72	cluster0
2.45057e-175	6.85916	0.823	0.913	3.842e-171	LY6E	cluster0
2.94526e-175	3.06232	0.706	0.852	4.61758e-171	C12orf57	cluster0
5.56739e-175	-0.433665	0.223	0.348	8.72856e-171	CHCHD1	cluster0
8.60275e-175	22.3509	0.691	0.736	1.34874e-170	CD24	cluster0
1.06411e-174	27.0834	0.641	0.799	1.66831e-170	DUSP1	cluster0
1.80977e-174	0.281602	0.475	0.64	2.83736e-170	SH3BGRL	cluster0
2.07403e-174	1.65154	0.599	0.773	3.25167e-170	MRFAP1	cluster0
4.05753e-174	-0.401581	0.168	0.282	6.36139e-170	SMIM20	cluster0
5.75732e-174	-11.5322	0.654	0.828	9.02632e-170	SSR3	cluster0
7.11158e-174	-0.293396	0.082	0.174	1.11495e-169	SELENBP1	cluster0
9.2373e-174	-1.89122	0.188	0.306	1.44822e-169	PSMB10	cluster0
2.26267e-173	-0.0537506	0.432	0.59	3.54741e-169	NME1	cluster0
1.08504e-172	-0.359355	0.199	0.32	1.70112e-168	SCOC	cluster0
1.33592e-172	-10.7692	0.144	0.059	2.09446e-168	USP53	cluster0
1.56998e-172	10.0906	0.532	0.664	2.46142e-168	BASP1	cluster0
2.97738e-172	-0.317072	0.174	0.29	4.66793e-168	LSM6	cluster0
5.78581e-172	-0.328483	0.127	0.232	9.07099e-168	YBEY	cluster0
1.07633e-171	-0.783838	0.353	0.494	1.68747e-167	REXO2	cluster0
3.1251e-171	1.11459	0.488	0.65	4.89953e-167	TMEM230	cluster0
6.21969e-171	-0.288721	0.414	0.552	9.75123e-167	SMDT1	cluster0
7.19463e-171	0.162364	0.616	0.807	1.12797e-166	SLC25A3	cluster0
8.31726e-171	-0.782941	0.418	0.547	1.30398e-166	IFI27L2	cluster0
8.52233e-171	-0.851591	0.044	0.114	1.33613e-166	ALDOA	cluster0
1.03601e-170	-0.331488	0.158	0.269	1.62426e-166	TMEM14A	cluster0
1.20272e-170	-0.127736	0.276	0.408	1.88563e-166	MAGEH1	cluster0
1.30485e-170	-0.695789	0.262	0.389	2.04574e-166	TCEA2	cluster0
1.54488e-170	-0.550932	0.11	0.209	2.42206e-166	ISYNA1	cluster0
1.73044e-169	-0.17046	0.286	0.42	2.71298e-165	BIN1	cluster0
1.75356e-169	-0.351511	0.293	0.425	2.74923e-165	UQCRFS1	cluster0
2.41046e-169	-0.303833	0.158	0.27	3.77913e-165	MRPS14	cluster0
1.51968e-168	-0.361194	0.175	0.289	2.38255e-164	PPA2	cluster0
3.10093e-168	-0.322362	0.211	0.332	4.86164e-164	ELOF1	cluster0
4.1934e-168	-0.834164	0.415	0.549	6.57441e-164	ARF5	cluster0
4.63685e-168	-0.29607	0.107	0.204	7.26965e-164	TMEM11	cluster0
4.71818e-168	-0.377572	0.059	0.139	7.39717e-164	HSPB2	cluster0
4.74425e-168	65.6733	0.635	0.807	7.43804e-164	ECM1	cluster0
5.4923e-168	-0.594414	0.552	0.722	8.61083e-164	DSTN	cluster0
1.03895e-167	-0.288874	0.112	0.211	1.62886e-163	MRPL1	cluster0
1.18389e-167	-2.01973	0.644	0.787	1.8561e-163	UBL5	cluster0
1.76063e-167	-12.5801	0.517	0.704	2.76031e-163	HSPE1	cluster0
1.76908e-167	-3.551	0.503	0.635	2.77356e-163	PPP1R14A	cluster0
2.18602e-167	0.441083	0.374	0.517	3.42724e-163	CYB5R3	cluster0
4.63313e-167	9.98521	0.816	0.948	7.26383e-163	EEF2	cluster0
8.79498e-167	-0.320175	0.161	0.272	1.37888e-162	TM2D2	cluster0
8.93702e-167	-0.723338	0.213	0.333	1.40115e-162	DHRS7	cluster0
9.29511e-167	-0.346929	0.057	0.136	1.45729e-162	RGMA	cluster0
2.08899e-166	-0.378067	0.149	0.257	3.27512e-162	MRTO4	cluster0
2.32141e-166	-0.3393	0.249	0.375	3.63951e-162	TEX264	cluster0
2.67245e-166	-0.401846	0.252	0.378	4.18987e-162	FAM32A	cluster0
4.64974e-166	50.0337	0.189	0.319	7.28986e-162	CLEC2B	cluster0
9.35944e-166	-0.599927	0.35	0.478	1.46737e-161	NDUFA3	cluster0
1.01683e-165	-0.297726	0.233	0.356	1.59419e-161	DNAJC19	cluster0
1.14027e-165	-0.158457	0.339	0.473	1.78772e-161	TMEM14B	cluster0
2.81789e-165	-0.412742	0.312	0.446	4.41788e-161	LSM5	cluster0
3.95251e-165	-0.331099	0.133	0.237	6.19675e-161	SS18L2	cluster0
4.18013e-165	-0.515041	0.292	0.423	6.55361e-161	MSRB2	cluster0
4.2064e-165	14.1113	0.17	0.081	6.5948e-161	INSIG1	cluster0
4.84171e-165	5.25028	0.701	0.909	7.59084e-161	SKP1	cluster0
1.02543e-164	-0.362419	0.182	0.296	1.60767e-160	EAPP	cluster0
2.35672e-164	-0.369935	0.22	0.342	3.69486e-160	PSENEN	cluster0
4.1891e-164	-0.759005	0.079	0.166	6.56767e-160	MID1IP1	cluster0
4.57186e-164	-0.427384	0.162	0.27	7.16776e-160	NR2F6	cluster0
1.1804e-163	-0.120183	0.461	0.616	1.85063e-159	ATP6V1F	cluster0
1.43737e-163	0.0372947	0.441	0.589	2.25351e-159	CHMP2A	cluster0
1.58135e-163	-3.44797	0.702	0.832	2.47924e-159	PPDPF	cluster0
1.76338e-163	-0.332965	0.32	0.453	2.76463e-159	ARL3	cluster0
5.83583e-163	-0.35693	0.237	0.359	9.14942e-159	CWC15	cluster0
8.36096e-163	-0.27649	0.103	0.198	1.31083e-158	THAP7	cluster0
8.95398e-163	-0.380642	0.343	0.479	1.40381e-158	C1orf43	cluster0
1.16004e-162	-0.159935	0.379	0.517	1.81871e-158	ISCU	cluster0
1.92383e-162	-0.316351	0.111	0.208	3.01617e-158	RPA3	cluster0
1.92916e-162	-0.567329	0.255	0.376	3.02453e-158	ZNRD1	cluster0
2.03263e-162	-0.367525	0.32	0.452	3.18675e-158	TMEM208	cluster0
3.4859e-162	-0.0684206	0.44	0.6	5.46519e-158	PRDX4	cluster0
7.07895e-162	1.09269	0.507	0.673	1.10984e-157	ZNF428	cluster0
8.50686e-162	-0.439873	0.359	0.493	1.33371e-157	UQCC2	cluster0
1.13753e-161	-0.309562	0.069	0.151	1.78342e-157	ANKRD39	cluster0
1.61865e-161	0.325033	0.412	0.557	2.53771e-157	RAB1A	cluster0
3.06299e-161	-0.505713	0.209	0.326	4.80215e-157	DTD1	cluster0
3.19154e-161	-0.237081	0.041	0.11	5.0037e-157	AVPI1	cluster0
8.68698e-161	-0.153256	0.374	0.511	1.36195e-156	GSTK1	cluster0
9.38122e-161	-0.290292	0.18	0.292	1.47079e-156	FRG1	cluster0
1.58091e-160	-0.212459	0.421	0.565	2.47855e-156	HNRNPF	cluster0
1.64328e-160	13.8591	0.478	0.626	2.57633e-156	CTSC	cluster0
1.73154e-160	-2.76511	0.343	0.466	2.71471e-156	METAP2	cluster0
1.8396e-160	-0.342259	0.153	0.259	2.88413e-156	MRPS23	cluster0
2.10083e-160	-0.315899	0.137	0.24	3.29368e-156	RPF2	cluster0
2.15273e-160	-0.108603	0.382	0.52	3.37504e-156	FAAP20	cluster0
2.44467e-160	-0.307761	0.298	0.428	3.83275e-156	TMEM205	cluster0
2.81586e-160	-0.401158	0.388	0.523	4.4147e-156	NDUFA2	cluster0
4.19616e-160	1.99473	0.697	0.873	6.57875e-156	RAC1	cluster0
4.89572e-160	6.83414	0.363	0.253	7.67552e-156	KCNK6	cluster0
4.95805e-160	-0.299763	0.257	0.381	7.77323e-156	SDF2	cluster0
5.55562e-160	-0.259091	0.303	0.433	8.71011e-156	PLD3	cluster0
7.1088e-160	-0.0967379	0.41	0.55	1.11452e-155	NDUFA6	cluster0
1.33216e-159	-0.281293	0.39	0.53	2.08855e-155	TALDO1	cluster0
1.41131e-159	28.0565	0.332	0.226	2.21265e-155	CCDC80	cluster0
1.52663e-159	-0.223882	0.246	0.371	2.39344e-155	QPCT	cluster0
3.42796e-159	-0.477615	0.343	0.476	5.37435e-155	AKR7A2	cluster0
4.3647e-159	-0.314192	0.139	0.242	6.84297e-155	SNAPIN	cluster0
8.68872e-159	-0.311077	0.397	0.53	1.36222e-154	YIPF3	cluster0
1.05675e-158	-8.42242	0.133	0.235	1.65677e-154	COA6	cluster0
1.60409e-158	9.57227	0.782	0.851	2.51489e-154	GABARAP	cluster0
2.90853e-158	-0.297382	0.291	0.418	4.55999e-154	COX14	cluster0
3.40831e-158	-0.271954	0.154	0.259	5.34355e-154	SF3B4	cluster0
7.14209e-158	1.03437	0.178	0.288	1.11974e-153	BOK	cluster0
7.32362e-158	-0.246689	0.238	0.36	1.1482e-153	LSM1	cluster0
1.90328e-157	1.21902	0.241	0.14	2.98396e-153	CCBE1	cluster0
2.35743e-157	-0.29415	0.328	0.462	3.69599e-153	MAGOH	cluster0
3.68293e-157	14.4802	0.159	0.272	5.77409e-153	POSTN	cluster0
4.22232e-157	11.0167	0.732	0.917	6.61975e-153	EIF4A1	cluster0
5.97109e-157	-0.285921	0.155	0.261	9.36147e-153	TMEM109	cluster0
6.92691e-157	-2.55111	0.262	0.382	1.086e-152	RRAS	cluster0
7.12234e-157	1.97065	0.175	0.086	1.11664e-152	EDIL3	cluster0
1.17213e-156	-0.526712	0.285	0.41	1.83767e-152	TMEM179B	cluster0
1.20071e-156	0.0816184	0.373	0.514	1.88247e-152	PCBD1	cluster0
1.72192e-156	-0.291159	0.103	0.195	2.69963e-152	NIP7	cluster0
1.87287e-156	-0.2584	0.081	0.166	2.93629e-152	LDOC1	cluster0
2.03166e-156	-0.405847	0.305	0.432	3.18524e-152	IAH1	cluster0
1.04354e-155	2.1034	0.242	0.142	1.63606e-151	FGFR1	cluster0
2.64567e-155	-0.332963	0.139	0.24	4.14787e-151	IMP4	cluster0
5.64453e-155	4.28913	0.647	0.789	8.8495e-151	BRK1	cluster0
1.10206e-154	0.23133	0.541	0.699	1.7278e-150	SRSF9	cluster0
1.23095e-154	-0.293831	0.08	0.164	1.92989e-150	AIMP2	cluster0
1.2774e-154	-0.508633	0.234	0.35	2.00271e-150	AP2A1	cluster0
1.29048e-154	-0.289761	0.147	0.25	2.02322e-150	SLC39A3	cluster0
1.6811e-154	-0.223649	0.074	0.156	2.63562e-150	C16orf91	cluster0
2.40837e-154	-0.235956	0.133	0.233	3.77584e-150	BET1	cluster0
2.51178e-154	-0.523695	0.234	0.351	3.93797e-150	AHCY	cluster0
2.9129e-154	-0.331652	0.253	0.372	4.56685e-150	PTGR1	cluster0
3.43689e-154	15.9716	0.229	0.134	5.38836e-150	MIR222HG	cluster0
5.89602e-154	-0.406099	0.236	0.355	9.24378e-150	ADRM1	cluster0
1.12057e-153	0.433629	0.422	0.568	1.75683e-149	YIF1A	cluster0
1.17294e-153	-0.342107	0.333	0.463	1.83894e-149	RNASEH2C	cluster0
1.58911e-153	-1.46654	0.252	0.366	2.49141e-149	ATP2B1	cluster0
1.84707e-153	4.9802	0.582	0.764	2.89583e-149	ARPC3	cluster0
2.43026e-153	-0.0490733	0.45	0.603	3.81016e-149	ILF2	cluster0
3.60922e-153	-0.333831	0.139	0.239	5.65853e-149	HNMT	cluster0
4.33858e-153	-0.475989	0.393	0.534	6.80203e-149	SNRPN	cluster0
4.35359e-153	-0.220991	0.038	0.103	6.82555e-149	EFHD1	cluster0
5.16264e-153	-0.282974	0.124	0.221	8.09399e-149	MRPL50	cluster0
5.67807e-153	-0.324228	0.221	0.337	8.90208e-149	PIN4	cluster0
8.56764e-153	0.498418	0.159	0.074	1.34323e-148	P3H2	cluster0
1.7091e-152	-1.53089	0.322	0.444	2.67953e-148	MRPL33	cluster0
2.76238e-152	-0.38107	0.213	0.326	4.33087e-148	PDCD2	cluster0
5.0849e-152	-1.03786	0.492	0.64	7.97211e-148	RAB13	cluster0
6.72794e-152	-7.97494	0.565	0.696	1.05481e-147	POLR2L	cluster0
1.34254e-151	-0.391591	0.193	0.303	2.10483e-147	CDC123	cluster0
3.01878e-151	-0.743505	0.112	0.206	4.73284e-147	FAH	cluster0
3.97828e-151	0.360811	0.095	0.183	6.23715e-147	EIF2B2	cluster0
7.50379e-151	-0.265425	0.388	0.522	1.17644e-146	CHURC1	cluster0
8.23837e-151	-0.406183	0.163	0.268	1.29161e-146	FAM162A	cluster0
9.76414e-151	-0.225718	0.06	0.136	1.53082e-146	CASP4	cluster0
1.82073e-150	-0.269826	0.109	0.201	2.85454e-146	TMEM80	cluster0
2.83802e-150	2.43183	0.169	0.084	4.44945e-146	ZBTB21	cluster0
3.11109e-150	-0.330623	0.098	0.187	4.87757e-146	PTRH2	cluster0
3.48604e-150	-0.141788	0.395	0.534	5.46541e-146	UBE2D2	cluster0
3.62408e-150	0.123836	0.381	0.52	5.68183e-146	SDHC	cluster0
4.51187e-150	-0.365054	0.251	0.372	7.07371e-146	CDC26	cluster0
5.73406e-150	6.23793	0.133	0.231	8.98986e-146	BGN	cluster0
6.5117e-150	-0.513347	0.267	0.384	1.02091e-145	MRPL21	cluster0
6.8222e-150	0.0216948	0.353	0.487	1.06959e-145	RNPS1	cluster0
8.93097e-150	-0.276515	0.087	0.172	1.4002e-145	SCO2	cluster0
1.88835e-149	-3.25546	0.536	0.674	2.96056e-145	NSA2	cluster0
2.33296e-149	0.308339	0.116	0.044	3.65761e-145	KDM7A	cluster0
3.84536e-149	1.80772	0.511	0.669	6.02875e-145	GNG5	cluster0
5.18734e-149	-0.216719	0.282	0.407	8.13271e-145	ARL6IP5	cluster0
7.12724e-149	-0.247798	0.094	0.181	1.11741e-144	THAP11	cluster0
7.5471e-149	-0.204168	0.038	0.103	1.18323e-144	AFMID	cluster0
1.68534e-148	-0.250932	0.312	0.438	2.64228e-144	RNF187	cluster0
2.23351e-148	-0.339437	0.193	0.303	3.50169e-144	PTGES2	cluster0
4.12587e-148	-0.320507	0.119	0.214	6.46854e-144	TRMT10C	cluster0
5.80963e-148	-0.157303	0.239	0.359	9.10834e-144	MRPL28	cluster0
2.59574e-147	-0.272895	0.257	0.376	4.0696e-143	THOC7	cluster0
3.06574e-147	-0.249171	0.443	0.58	4.80646e-143	CSNK2B	cluster0
3.4029e-147	1.27873	0.453	0.597	5.33507e-143	CAPZB	cluster0
3.70339e-147	-0.983387	0.217	0.123	5.80617e-143	PSME4	cluster0
5.94454e-147	5.15694	0.134	0.231	9.31985e-143	HLA-DPB1	cluster0
8.01859e-147	-0.282411	0.221	0.335	1.25715e-142	NOSIP	cluster0
9.59649e-147	-30.6242	0.28	0.177	1.50454e-142	PENK	cluster0
1.22812e-146	-0.503254	0.249	0.364	1.92545e-142	PDCD4	cluster0
1.80821e-146	0.149546	0.429	0.575	2.83491e-142	MLF2	cluster0
2.64073e-146	4.54697	0.483	0.633	4.14014e-142	PRELID1	cluster0
3.15038e-146	-0.316814	0.23	0.345	4.93917e-142	MRPS7	cluster0
3.42051e-146	0.488481	0.162	0.078	5.36268e-142	LRRC4C	cluster0
4.85722e-146	-0.252802	0.206	0.318	7.61515e-142	CD320	cluster0
8.31846e-146	-16.1397	0.231	0.347	1.30417e-141	CTSL	cluster0
1.24037e-145	-0.277217	0.169	0.274	1.94466e-141	CCDC115	cluster0
2.06042e-145	249.075	0.946	0.998	3.23033e-141	FTH1	cluster0
5.20886e-145	-0.300575	0.238	0.354	8.16645e-141	PRR13	cluster0
7.13741e-145	10.3107	0.703	0.879	1.119e-140	HMGN1	cluster0
1.21585e-144	21.372	0.719	0.876	1.90622e-140	IGFBP4	cluster0
1.33795e-144	-0.107374	0.389	0.522	2.09764e-140	ZC3H15	cluster0
1.63517e-144	-19.0783	0.394	0.515	2.56362e-140	CEBPD	cluster0
2.08849e-144	-5.6604	0.262	0.377	3.27433e-140	TWISTNB	cluster0
2.13252e-144	3.3808	0.419	0.562	3.34336e-140	SRM	cluster0
2.61857e-144	-0.25785	0.245	0.363	4.1054e-140	PPCS	cluster0
3.246e-144	-14.3081	0.359	0.484	5.08907e-140	IER5L	cluster0
7.18386e-144	-0.739385	0.265	0.38	1.12629e-139	IFT22	cluster0
7.50555e-144	10.0579	0.506	0.439	1.17672e-139	GOLGA4	cluster0
8.06813e-144	-13.7808	0.536	0.714	1.26492e-139	TUBA1B	cluster0
8.88698e-144	-0.387629	0.207	0.316	1.3933e-139	ZNHIT3	cluster0
1.14884e-143	-0.326722	0.302	0.425	1.80115e-139	TXNDC17	cluster0
3.53596e-143	-17.1115	0.461	0.596	5.54368e-139	H1FX	cluster0
4.13217e-143	-16.1521	0.802	0.942	6.47841e-139	SPARC	cluster0
5.42099e-143	-0.300825	0.15	0.249	8.49903e-139	CKLF	cluster0
1.60951e-142	-7.60468	0.545	0.702	2.52339e-138	OLFML3	cluster0
2.819e-142	3.07271	0.563	0.73	4.41962e-138	MORF4L2	cluster0
3.37709e-142	-1.66916	0.524	0.654	5.2946e-138	NDUFA1	cluster0
3.81675e-142	-0.347417	0.21	0.321	5.9839e-138	RNF5	cluster0
6.57887e-142	0.783072	0.188	0.101	1.03144e-137	NFKB2	cluster0
6.99213e-142	-0.360644	0.141	0.238	1.09623e-137	DYRK4	cluster0
1.18221e-141	-0.284731	0.156	0.256	1.85347e-137	DCTPP1	cluster0
6.34896e-141	-1.23947	0.325	0.447	9.95389e-137	BCAP29	cluster0
6.85099e-141	0.747843	0.385	0.512	1.0741e-136	GRN	cluster0
9.07984e-141	-0.217164	0.063	0.137	1.42354e-136	TMEM60	cluster0
9.17723e-141	-0.286349	0.317	0.439	1.43881e-136	IER3IP1	cluster0
1.74067e-140	-0.366344	0.309	0.425	2.72902e-136	MRPL52	cluster0
1.75024e-140	0.151967	0.392	0.525	2.74402e-136	TMEM9	cluster0
2.14384e-140	0.926673	0.591	0.738	3.36111e-136	SERBP1	cluster0
2.50417e-140	-0.0810396	0.324	0.452	3.92604e-136	FKBP7	cluster0
2.5519e-140	-0.427925	0.212	0.321	4.00087e-136	POLE4	cluster0
2.7057e-140	-0.303049	0.403	0.528	4.242e-136	SYF2	cluster0
5.3899e-140	-0.091141	0.425	0.56	8.45029e-136	TXNL1	cluster0
7.16644e-140	0.386199	0.47	0.618	1.12355e-135	SSB	cluster0
1.03552e-139	0.275778	0.393	0.538	1.62349e-135	CCT8	cluster0
1.08967e-139	-0.417927	0.334	0.46	1.70839e-135	PSMA5	cluster0
1.51423e-139	1.14233	0.337	0.233	2.37401e-135	TMEM120B	cluster0
2.39571e-139	2.16397	0.469	0.627	3.756e-135	NDN	cluster0
2.89171e-139	-0.239831	0.094	0.178	4.53362e-135	SCNM1	cluster0
3.1017e-139	-0.338733	0.222	0.332	4.86285e-135	NUBP2	cluster0
3.14745e-139	-0.253954	0.205	0.315	4.93458e-135	RBM42	cluster0
3.17231e-139	11.0924	0.221	0.13	4.97354e-135	HMGCS1	cluster0
4.52219e-139	-0.40079	0.116	0.206	7.08989e-135	TST	cluster0
4.94279e-139	-2.60982	0.607	0.735	7.7493e-135	UQCRQ	cluster0
1.18892e-138	0.181101	0.286	0.404	1.86399e-134	DGCR6L	cluster0
1.62215e-138	-0.301001	0.219	0.328	2.5432e-134	AIP	cluster0
1.63736e-138	-0.213967	0.255	0.37	2.56705e-134	AP1S1	cluster0
2.17735e-138	-0.246942	0.104	0.191	3.41366e-134	GRPEL1	cluster0
2.51901e-138	-0.27776	0.056	0.126	3.94931e-134	CPT1C	cluster0
3.04379e-138	-5.91175	0.279	0.387	4.77206e-134	IGFBP3	cluster0
3.86052e-138	-0.318432	0.209	0.316	6.05252e-134	ZSWIM7	cluster0
4.01199e-138	-0.2375	0.086	0.168	6.29e-134	FARSA	cluster0
9.62128e-138	-0.708445	0.244	0.356	1.50842e-133	BEX4	cluster0
1.71393e-137	0.756924	0.296	0.418	2.6871e-133	SOCS2	cluster0
1.74863e-137	0.684089	0.492	0.634	2.7415e-133	PCBP1	cluster0
1.76188e-137	-0.217952	0.306	0.429	2.76228e-133	DNAJC4	cluster0
1.99941e-137	-0.333206	0.268	0.383	3.13468e-133	SSNA1	cluster0
2.60409e-137	-0.259124	0.052	0.12	4.08269e-133	HNRNPA1L2	cluster0
3.34918e-137	-3.18024	0.146	0.242	5.25084e-133	KLK4	cluster0
3.73852e-137	0.386393	0.341	0.468	5.86125e-133	PSMC3	cluster0
4.01922e-137	-0.233843	0.087	0.168	6.30133e-133	BCAT2	cluster0
4.84051e-137	-0.384585	0.285	0.401	7.58895e-133	MRPS15	cluster0
7.10084e-137	-0.403902	0.208	0.314	1.11327e-132	LAGE3	cluster0
9.26594e-137	-0.375467	0.259	0.372	1.45271e-132	CCS	cluster0
9.75521e-137	0.697083	0.347	0.482	1.52942e-132	TGM2	cluster0
1.14064e-136	1.14235	0.198	0.3	1.7883e-132	COL18A1	cluster0
1.1511e-136	-0.262032	0.115	0.204	1.80469e-132	ALG2	cluster0
1.15652e-136	-0.289919	0.057	0.127	1.81319e-132	IL15	cluster0
1.28672e-136	-0.165837	0.044	0.108	2.01731e-132	GEMIN7	cluster0
1.42074e-136	6.76703	0.763	0.857	2.22743e-132	NME2	cluster0
2.46396e-136	2.65112	0.291	0.197	3.863e-132	PSD3	cluster0
2.49014e-136	-0.186365	0.407	0.541	3.90404e-132	NUDC	cluster0
2.95311e-136	-6.38939	0.257	0.368	4.62989e-132	H1F0	cluster0
5.41426e-136	1.57531	0.524	0.686	8.48847e-132	PSMD8	cluster0
5.81239e-136	-0.15584	0.395	0.53	9.11266e-132	GTF2A2	cluster0
1.34229e-135	-0.166365	0.311	0.433	2.10445e-131	CCDC124	cluster0
3.70237e-135	1.55759	0.498	0.652	5.80457e-131	EIF3I	cluster0
5.15406e-135	-0.419333	0.158	0.255	8.08054e-131	ZNF581	cluster0
5.5997e-135	-0.275056	0.124	0.215	8.7792e-131	GALK1	cluster0
7.13606e-135	-0.274718	0.148	0.244	1.11879e-130	ENG	cluster0
1.03358e-134	-0.243727	0.107	0.194	1.62044e-130	ALKBH2	cluster0
1.10564e-134	-0.409495	0.228	0.337	1.73343e-130	PDLIM7	cluster0
1.27746e-134	-0.26371	0.259	0.374	2.0028e-130	NPDC1	cluster0
1.53667e-134	-0.185586	0.053	0.121	2.4092e-130	GEMIN6	cluster0
2.1007e-134	0.214468	0.601	0.727	3.29347e-130	SEC62	cluster0
2.49514e-134	-0.523371	0.223	0.332	3.91188e-130	NANS	cluster0
3.29393e-134	-0.317652	0.077	0.153	5.16423e-130	CDKN2C	cluster0
6.63193e-134	-0.237791	0.108	0.195	1.03975e-129	SDHAF1	cluster0
8.42527e-134	-0.139028	0.314	0.438	1.32091e-129	NDUFB6	cluster0
1.15559e-133	-0.285637	0.109	0.196	1.81174e-129	OXLD1	cluster0
1.36539e-133	2.63204	0.454	0.575	2.14065e-129	EVA1B	cluster0
2.40303e-133	-0.166058	0.484	0.61	3.76747e-129	ERGIC3	cluster0
3.18065e-133	-0.315633	0.153	0.25	4.98662e-129	CISD3	cluster0
3.70161e-133	-0.544908	0.396	0.534	5.80338e-129	MDH1	cluster0
4.75097e-133	-0.569254	0.205	0.311	7.44857e-129	IFT43	cluster0
4.94016e-133	-0.320009	0.042	0.104	7.74519e-129	ACVRL1	cluster0
6.46224e-133	-0.202794	0.069	0.143	1.01315e-128	CCDC74A	cluster0
6.94019e-133	-1.29659	0.487	0.633	1.08808e-128	SRSF2	cluster0
3.37183e-132	-0.246348	0.077	0.153	5.28636e-128	PAK1IP1	cluster0
3.44511e-132	8.97571	0.249	0.158	5.40125e-128	SLC2A11	cluster0
5.59886e-132	-0.2687	0.188	0.292	8.7779e-128	TMEM126B	cluster0
6.31177e-132	-0.304318	0.467	0.611	9.89559e-128	VAPA	cluster0
9.53554e-132	-0.357035	0.295	0.412	1.49498e-127	NDUFV1	cluster0
1.42003e-131	-47.9366	0.221	0.328	2.22632e-127	ACTA2	cluster0
1.59986e-131	-55.5921	0.246	0.362	2.50825e-127	TAGLN	cluster0
2.10055e-131	-0.228052	0.079	0.156	3.29324e-127	EXOSC5	cluster0
2.48063e-131	-0.302226	0.115	0.201	3.88914e-127	CHST12	cluster0
6.30997e-131	4.05345	0.528	0.475	9.89277e-127	GOLGB1	cluster0
6.33023e-131	-0.185714	0.067	0.139	9.92453e-127	F8A1	cluster0
6.8006e-131	0.864726	0.425	0.563	1.0662e-126	NDUFS8	cluster0
6.90235e-131	-0.260184	0.103	0.187	1.08215e-126	TMEM120A	cluster0
8.88865e-131	-0.407243	0.259	0.37	1.39356e-126	PQBP1	cluster0
1.06298e-130	-0.244893	0.102	0.185	1.66654e-126	ALG3	cluster0
1.2535e-130	-0.900186	0.491	0.601	1.96524e-126	TRAPPC5	cluster0
2.14353e-130	-0.294865	0.127	0.217	3.36062e-126	MRPL10	cluster0
2.40665e-130	2.58387	0.356	0.26	3.77315e-126	TUBB3	cluster0
3.07459e-130	0.43456	0.307	0.429	4.82035e-126	PKIG	cluster0
8.15356e-130	-0.264183	0.107	0.191	1.27832e-125	MALSU1	cluster0
9.78796e-130	-0.224195	0.104	0.187	1.53456e-125	NSMCE3	cluster0
1.17828e-129	0.111889	0.485	0.629	1.84731e-125	PGLS	cluster0
1.20727e-129	-0.225463	0.141	0.233	1.89275e-125	DEXI	cluster0
1.32894e-129	-0.251419	0.094	0.175	2.08351e-125	TUSC1	cluster0
1.65154e-129	-0.533938	0.156	0.249	2.58929e-125	RBMX2	cluster0
1.74093e-129	-0.437456	0.265	0.375	2.72944e-125	CYHR1	cluster0
1.76537e-129	3.16942	0.575	0.729	2.76775e-125	SLC25A5	cluster0
4.73693e-129	-0.219116	0.095	0.176	7.42656e-125	COMMD5	cluster0
5.31135e-129	-0.0432177	0.352	0.474	8.32714e-125	PSMD4	cluster0
8.74036e-129	-0.283444	0.13	0.22	1.37031e-124	GAMT	cluster0
9.07538e-129	15.0711	0.809	0.968	1.42284e-124	PPIB	cluster0
1.23924e-128	0.112432	0.388	0.516	1.94287e-124	PSMC5	cluster0
1.43528e-128	-3.36956	0.85	0.945	2.25022e-124	COX6C	cluster0
2.06656e-128	-0.253252	0.201	0.304	3.23995e-124	COQ4	cluster0
4.02397e-128	0.331967	0.447	0.578	6.30878e-124	UBE2I	cluster0
5.65737e-128	-0.960833	0.421	0.545	8.86962e-124	MFGE8	cluster0
5.83005e-128	-0.163751	0.047	0.111	9.14036e-124	HTR2B	cluster0
6.16384e-128	-3.0717	0.633	0.832	9.66367e-124	TPM2	cluster0
6.63084e-128	-0.281776	0.245	0.355	1.03958e-123	ERI3	cluster0
7.08766e-128	-0.294348	0.271	0.383	1.1112e-123	HAX1	cluster0
9.13692e-128	-0.198275	0.1	0.182	1.43249e-123	MLST8	cluster0
1.11757e-127	-0.227663	0.084	0.16	1.75213e-123	WDR74	cluster0
1.30081e-127	0.84522	0.612	0.75	2.03942e-123	COX8A	cluster0
1.41056e-127	-0.431521	0.255	0.364	2.21147e-123	PTRHD1	cluster0
3.70273e-127	-1.31206	0.355	0.482	5.80514e-123	PSMA3	cluster0
4.15505e-127	-0.275021	0.053	0.118	6.51428e-123	CPED1	cluster0
4.52095e-127	1.89294	0.451	0.578	7.08794e-123	DDT	cluster0
4.80424e-127	-0.132725	0.333	0.455	7.53209e-123	UBE2N	cluster0
1.20465e-126	-0.281623	0.097	0.178	1.88864e-122	MRPL44	cluster0
2.08071e-126	-0.282983	0.221	0.326	3.26214e-122	SFT2D1	cluster0
2.37203e-126	21.275	0.136	0.229	3.71887e-122	PAGE4	cluster0
2.82931e-126	1.19615	0.511	0.659	4.43579e-122	DRAP1	cluster0
2.8363e-126	-0.265496	0.178	0.276	4.44675e-122	NELFE	cluster0
3.08056e-126	6.88296	0.379	0.513	4.8297e-122	IFI16	cluster0
4.0787e-126	0.00362682	0.278	0.394	6.39459e-122	UBE2V2	cluster0
4.10411e-126	-0.140344	0.3	0.416	6.43443e-122	C7orf50	cluster0
9.18339e-126	13.741	0.357	0.476	1.43977e-121	SSPN	cluster0
9.24765e-126	-0.0495012	0.377	0.497	1.44985e-121	PSMA6	cluster0
9.46074e-126	-0.595592	0.288	0.396	1.48325e-121	NDUFA7	cluster0
1.01003e-125	-0.238628	0.181	0.28	1.58352e-121	SLBP	cluster0
1.0374e-125	2.22499	0.346	0.476	1.62644e-121	RCN3	cluster0
1.133e-125	16.0168	0.419	0.551	1.77632e-121	TUBB4B	cluster0
1.14435e-125	-0.216647	0.183	0.282	1.79412e-121	SNAPC2	cluster0
1.40102e-125	-0.0823542	0.267	0.377	2.19651e-121	EPDR1	cluster0
1.49889e-125	2.29627	0.137	0.226	2.34996e-121	PLAC9	cluster0
4.03514e-125	-0.625943	0.288	0.406	6.32629e-121	MFAP4	cluster0
4.21252e-125	-0.307662	0.158	0.252	6.60439e-121	PSMC2	cluster0
5.02738e-125	1.25076	0.176	0.273	7.88193e-121	COL15A1	cluster0
6.31611e-125	-0.25083	0.137	0.227	9.9024e-121	UNC50	cluster0
1.3574e-124	-0.185391	0.346	0.468	2.12814e-120	HSD17B10	cluster0
1.90961e-124	-17.6442	0.788	0.969	2.99389e-120	HMGB1	cluster0
2.3927e-124	-0.273983	0.191	0.291	3.75128e-120	NUDCD2	cluster0
4.03865e-124	6.82896	0.236	0.342	6.33179e-120	HMGB2	cluster0
4.6031e-124	-0.152297	0.378	0.503	7.21674e-120	CUEDC2	cluster0
8.38455e-124	0.433826	0.142	0.069	1.31453e-119	NRXN1	cluster0
9.70034e-124	-0.230097	0.116	0.201	1.52082e-119	CINP	cluster0
1.4712e-123	0.0328375	0.37	0.49	2.30655e-119	VAMP2	cluster0
1.73566e-123	-0.232964	0.092	0.17	2.72117e-119	TPRA1	cluster0
2.22719e-123	-0.209423	0.291	0.403	3.49179e-119	TMED1	cluster0
2.26199e-123	-0.264919	0.13	0.218	3.54635e-119	IFRD2	cluster0
2.70436e-123	-0.212083	0.112	0.195	4.2399e-119	TXNDC9	cluster0
4.11461e-123	-0.249542	0.101	0.181	6.45088e-119	ANO1	cluster0
5.75764e-123	-0.335883	0.194	0.292	9.02682e-119	NDUFV3	cluster0
6.73107e-123	-0.280088	0.316	0.432	1.0553e-118	MRPL11	cluster0
8.82157e-123	-0.30973	0.199	0.299	1.38305e-118	FBXO17	cluster0
8.86844e-123	-0.234198	0.083	0.158	1.39039e-118	C12orf65	cluster0
9.32822e-123	8.66612	0.688	0.859	1.46248e-118	PRDX2	cluster0
1.01105e-122	2.53844	0.245	0.356	1.58513e-118	P2RY14	cluster0
1.16345e-122	0.033357	0.41	0.538	1.82405e-118	GNB2	cluster0
1.36468e-122	-0.236846	0.247	0.353	2.13954e-118	OXA1L	cluster0
1.48366e-122	-0.278459	0.136	0.224	2.32608e-118	EEF1E1	cluster0
1.50804e-122	-0.926011	0.193	0.29	2.3643e-118	CAMK2N1	cluster0
1.73744e-122	-0.228552	0.122	0.207	2.72396e-118	EMG1	cluster0
2.32237e-122	-0.172166	0.249	0.356	3.64101e-118	COMMD3	cluster0
2.48549e-122	-0.36953	0.255	0.362	3.89675e-118	DECR1	cluster0
2.71561e-122	-0.239229	0.157	0.25	4.25754e-118	SNRNP40	cluster0
3.12615e-122	-0.203133	0.074	0.146	4.90118e-118	C1orf174	cluster0
3.31989e-122	0.138376	0.258	0.368	5.20492e-118	CACYBP	cluster0
5.47219e-122	-0.148997	0.235	0.343	8.5793e-118	NFIA	cluster0
6.36542e-122	-0.0430964	0.138	0.227	9.9797e-118	HOXD11	cluster0
7.20253e-122	0.31505	0.363	0.49	1.12921e-117	ARHGDIA	cluster0
9.26365e-122	-0.259849	0.163	0.256	1.45235e-117	BCKDK	cluster0
1.01363e-121	-0.0847096	0.308	0.428	1.58916e-117	VPS29	cluster0
1.3859e-121	-0.248513	0.32	0.435	2.17281e-117	LAMTOR2	cluster0
1.55785e-121	-0.322983	0.046	0.106	2.44239e-117	SOD3	cluster0
1.98471e-121	-30.2154	0.352	0.26	3.11162e-117	HSPH1	cluster0
2.77978e-121	-0.16376	0.064	0.132	4.35814e-117	SGF29	cluster0
3.39687e-121	-0.260148	0.173	0.268	5.32561e-117	LSM10	cluster0
6.59765e-121	-0.344516	0.352	0.469	1.03438e-116	MPST	cluster0
6.77787e-121	-0.213871	0.09	0.166	1.06263e-116	POLR3K	cluster0
8.33023e-121	-0.275388	0.335	0.452	1.30601e-116	FBL	cluster0
8.84548e-121	-0.253484	0.136	0.224	1.38679e-116	TRIAP1	cluster0
9.56034e-121	-0.412895	0.256	0.363	1.49887e-116	CIR1	cluster0
1.01622e-120	-0.0908068	0.348	0.465	1.59322e-116	SMIM7	cluster0
1.20339e-120	-0.320706	0.142	0.231	1.88668e-116	DPCD	cluster0
1.52947e-120	0.368742	0.231	0.334	2.3979e-116	MORN2	cluster0
1.63868e-120	-0.720135	0.339	0.453	2.56913e-116	ILK	cluster0
1.7885e-120	-0.406954	0.212	0.311	2.804e-116	ZNF358	cluster0
1.88859e-120	-0.209052	0.101	0.18	2.96093e-116	PPP1R16A	cluster0
2.25565e-120	0.66195	0.401	0.534	3.53641e-116	PGK1	cluster0
2.88556e-120	-0.367928	0.307	0.418	4.52398e-116	SUPT4H1	cluster0
3.47337e-120	-0.18675	0.062	0.129	5.44555e-116	NOP16	cluster0
3.92226e-120	-0.182513	0.073	0.145	6.14932e-116	ISCA2	cluster0
5.66569e-120	-0.448983	0.298	0.41	8.88266e-116	SLC2A4RG	cluster0
5.90771e-120	1.82084	0.449	0.585	9.2621e-116	LMAN2	cluster0
8.2891e-120	-0.212082	0.085	0.159	1.29957e-115	TSFM	cluster0
1.00884e-119	-0.335896	0.241	0.345	1.58166e-115	SNHG18	cluster0
1.17089e-119	50.1669	0.99	0.989	1.83572e-115	LGALS1	cluster0
1.73861e-119	-0.252514	0.153	0.244	2.7258e-115	P4HTM	cluster0
1.76434e-119	3.01616	0.352	0.483	2.76613e-115	LDHA	cluster0
2.77201e-119	-0.210547	0.059	0.124	4.34596e-115	CARD16	cluster0
5.95843e-119	5.48721	0.643	0.821	9.34162e-115	PRDX5	cluster0
7.14665e-119	2.62524	0.447	0.574	1.12045e-114	YBX3	cluster0
7.36296e-119	8.46811	0.504	0.436	1.15436e-114	ZBTB38	cluster0
9.06701e-119	-0.339557	0.154	0.243	1.42153e-114	RBFA	cluster0
9.1704e-119	-0.219109	0.135	0.223	1.43774e-114	MRPL48	cluster0
1.02185e-118	0.188251	0.345	0.462	1.60206e-114	ATP6V0D1	cluster0
1.06622e-118	0.178174	0.29	0.4	1.67162e-114	CDCA7	cluster0
1.14603e-118	11.7455	0.359	0.267	1.79675e-114	PIM1	cluster0
1.88757e-118	-0.227189	0.105	0.185	2.95933e-114	SF3A2	cluster0
2.50005e-118	-0.265628	0.132	0.218	3.91959e-114	RUVBL2	cluster0
3.23162e-118	0.651582	0.249	0.16	5.06654e-114	SHC2	cluster0
3.62041e-118	-1.10252	0.175	0.268	5.67608e-114	GPM6B	cluster0
3.70764e-118	-0.194967	0.228	0.334	5.81283e-114	ITGB1BP1	cluster0
4.5085e-118	0.00549257	0.33	0.446	7.06843e-114	FIBP	cluster0
5.90212e-118	-0.20013	0.084	0.158	9.25334e-114	SURF2	cluster0
6.47253e-118	-0.415177	0.117	0.199	1.01476e-113	EFEMP1	cluster0
6.75467e-118	-0.766806	0.358	0.471	1.059e-113	UBE2M	cluster0
6.7731e-118	1.5671	0.983	0.995	1.06189e-113	PTMA	cluster0
1.15531e-117	-0.328822	0.227	0.328	1.81129e-113	USE1	cluster0
2.16793e-117	0.755649	0.563	0.72	3.39887e-113	ARPC2	cluster0
2.44424e-117	-0.1769	0.187	0.284	3.83208e-113	MAGEF1	cluster0
4.61781e-117	-0.356489	0.167	0.26	7.23981e-113	BCAS2	cluster0
5.63112e-117	-0.202659	0.116	0.199	8.82846e-113	MRFAP1L1	cluster0
5.98171e-117	-0.304261	0.214	0.313	9.37812e-113	ECI2	cluster0
6.48403e-117	-0.0838826	0.298	0.412	1.01657e-112	TSEN34	cluster0
6.52691e-117	-0.119447	0.111	0.191	1.02329e-112	PCNA	cluster0
9.46371e-117	-0.26307	0.141	0.228	1.48372e-112	BOLA3	cluster0
1.14607e-116	-0.0639212	0.373	0.497	1.7968e-112	UBE2L3	cluster0
1.22785e-116	7.43704	0.639	0.663	1.92503e-112	PGR	cluster0
1.49364e-116	-0.281438	0.142	0.229	2.34173e-112	GLT8D2	cluster0
1.56377e-116	-0.0528429	0.454	0.573	2.45169e-112	TMCO1	cluster0
1.79639e-116	0.308924	0.403	0.528	2.81637e-112	PTOV1	cluster0
3.5774e-116	-0.113266	0.334	0.452	5.60865e-112	CHMP5	cluster0
3.72776e-116	-0.117842	0.308	0.42	5.84439e-112	NAA10	cluster0
4.158e-116	-0.212407	0.083	0.155	6.51891e-112	ZNF524	cluster0
6.18915e-116	-0.241992	0.218	0.317	9.70335e-112	NOC2L	cluster0
9.16703e-116	-0.199467	0.091	0.166	1.43721e-111	HSPBP1	cluster0
1.30756e-115	8.82256	0.398	0.519	2.04999e-111	PMP22	cluster0
1.56943e-115	-0.222131	0.257	0.363	2.46055e-111	PPT1	cluster0
1.65228e-115	-0.24224	0.245	0.349	2.59045e-111	PRPF31	cluster0
1.87615e-115	-0.297593	0.144	0.23	2.94144e-111	LLPH	cluster0
2.06192e-115	4.00032	0.454	0.583	3.23268e-111	REV3L	cluster0
4.69436e-115	-0.232672	0.247	0.35	7.35982e-111	SRPRB	cluster0
4.9954e-115	-0.215179	0.065	0.132	7.83179e-111	METTL7A	cluster0
6.80223e-115	0.445191	0.43	0.534	1.06645e-110	NDUFB1	cluster0
7.849e-115	-0.31907	0.241	0.343	1.23057e-110	WDR13	cluster0
8.56181e-115	-0.20409	0.107	0.186	1.34232e-110	VPS72	cluster0
9.57291e-115	-0.106044	0.315	0.43	1.50084e-110	NDUFS2	cluster0
1.37533e-114	0.321151	0.373	0.491	2.15625e-110	IGBP1	cluster0
2.04298e-114	-0.235077	0.221	0.321	3.20298e-110	MFSD10	cluster0
2.48342e-114	-0.218289	0.195	0.292	3.8935e-110	NSMCE1	cluster0
2.62922e-114	-0.210899	0.256	0.362	4.12209e-110	SUMO3	cluster0
3.57728e-114	-0.287595	0.161	0.251	5.60847e-110	BNIP3	cluster0
3.84066e-114	-0.25616	0.166	0.258	6.02139e-110	METTL5	cluster0
4.03212e-114	-0.413545	0.234	0.335	6.32156e-110	RBCK1	cluster0
9.97871e-114	-0.216564	0.056	0.118	1.56446e-109	SIGIRR	cluster0
1.66608e-113	-0.269166	0.075	0.143	2.61209e-109	HACD4	cluster0
2.28048e-113	-0.184727	0.282	0.39	3.57533e-109	TPGS1	cluster0
4.34373e-113	-0.168535	0.044	0.101	6.81009e-109	ZDHHC1	cluster0
5.75176e-113	-0.371355	0.304	0.413	9.0176e-109	NOP56	cluster0
8.34633e-113	-0.215195	0.119	0.2	1.30854e-108	TMEM243	cluster0
8.43322e-113	-0.208498	0.118	0.199	1.32216e-108	KEAP1	cluster0
9.59428e-113	-0.170979	0.364	0.482	1.50419e-108	RER1	cluster0
1.11239e-112	-0.255584	0.161	0.25	1.74401e-108	PIH1D1	cluster0
1.13497e-112	-0.218339	0.139	0.225	1.7794e-108	PPIE	cluster0
1.25387e-112	-0.209849	0.101	0.178	1.96581e-108	RNF126	cluster0
1.33011e-112	-0.263783	0.22	0.319	2.08535e-108	PFDN6	cluster0
1.55804e-112	-0.268769	0.142	0.228	2.4427e-108	TCEAL1	cluster0
2.42562e-112	0.187632	0.356	0.47	3.80289e-108	TMEM50A	cluster0
2.43289e-112	0.636992	0.319	0.427	3.81429e-108	COPZ2	cluster0
2.63624e-112	0.393425	0.516	0.656	4.1331e-108	TMED10	cluster0
3.93681e-112	0.868979	0.278	0.379	6.17214e-108	PLPP3	cluster0
6.45267e-112	25.6515	0.076	0.144	1.01165e-107	KRT17	cluster0
7.2803e-112	-0.250164	0.106	0.184	1.14141e-107	PLAGL1	cluster0
9.39859e-112	-0.196581	0.078	0.148	1.47351e-107	NUDT16	cluster0
9.66063e-112	-0.204194	0.103	0.18	1.51459e-107	TMEM216	cluster0
2.07477e-111	-0.355032	0.086	0.158	3.25283e-107	CYGB	cluster0
2.51194e-111	-0.22198	0.115	0.195	3.93821e-107	ZFPL1	cluster0
2.59284e-111	-0.246926	0.14	0.225	4.06505e-107	SAMM50	cluster0
3.14906e-111	-0.221718	0.086	0.158	4.9371e-107	MRPS17	cluster0
4.04295e-111	-0.326572	0.212	0.308	6.33854e-107	MANBAL	cluster0
5.19945e-111	-0.275644	0.205	0.301	8.15169e-107	TAF12	cluster0
5.62502e-111	-0.214653	0.086	0.158	8.8189e-107	EMC9	cluster0
7.33936e-111	-0.23616	0.175	0.266	1.15067e-106	POP5	cluster0
7.80788e-111	3.59408	0.555	0.721	1.22412e-106	AP2M1	cluster0
9.21453e-111	22.8045	0.357	0.263	1.44465e-106	MAFF	cluster0
9.29177e-111	-1.44709	0.505	0.622	1.45676e-106	BRI3	cluster0
9.68178e-111	-0.21195	0.258	0.361	1.51791e-106	AUP1	cluster0
1.20069e-110	-0.244141	0.151	0.238	1.88243e-106	MRPL45	cluster0
1.59783e-110	-0.213464	0.066	0.131	2.50508e-106	PRRT2	cluster0
1.72903e-110	-0.308419	0.205	0.3	2.71077e-106	NAT14	cluster0
2.19039e-110	-0.284163	0.148	0.235	3.43409e-106	MRPL2	cluster0
2.30348e-110	-0.164296	0.324	0.436	3.6114e-106	REEP5	cluster0
3.74357e-110	9.58917	0.469	0.593	5.86917e-106	MMP2	cluster0
4.26892e-110	-0.262512	0.207	0.303	6.69282e-106	CORO1B	cluster0
5.98754e-110	-0.0931006	0.312	0.424	9.38727e-106	RAB11A	cluster0
6.20994e-110	0.440868	0.391	0.51	9.73595e-106	COPZ1	cluster0
6.96301e-110	-0.0562551	0.279	0.386	1.09166e-105	TUSC3	cluster0
7.40806e-110	0.5938	0.123	0.059	1.16144e-105	ARHGAP18	cluster0
7.58411e-110	-0.943333	0.294	0.401	1.18904e-105	DTWD1	cluster0
1.08672e-109	-0.197836	0.083	0.153	1.70376e-105	SNRNP35	cluster0
1.7473e-109	-0.871593	0.317	0.43	2.73941e-105	ADI1	cluster0
1.91565e-109	0.242552	0.426	0.545	3.00336e-105	PDAP1	cluster0
3.31632e-109	-0.2271	0.185	0.277	5.19932e-105	SHARPIN	cluster0
3.37427e-109	-0.275289	0.138	0.222	5.29019e-105	HSD17B11	cluster0
4.97197e-109	-0.17312	0.063	0.127	7.79505e-105	ASNSD1	cluster0
6.10648e-109	-0.118376	0.27	0.376	9.57375e-105	COPS8	cluster0
6.43788e-109	-0.257846	0.181	0.272	1.00933e-104	MPC1	cluster0
6.63112e-109	3.57635	0.169	0.097	1.03963e-104	MEG8	cluster0
1.01502e-108	-0.15632	0.058	0.119	1.59135e-104	TACO1	cluster0
1.0848e-108	-0.442773	0.332	0.436	1.70074e-104	NDUFC1	cluster0
1.8993e-108	0.834223	0.163	0.091	2.97772e-104	PTPRD	cluster0
2.35943e-108	-0.571206	0.23	0.33	3.69912e-104	PAICS	cluster0
3.05232e-108	-0.17789	0.082	0.152	4.78542e-104	TMEM115	cluster0
4.42681e-108	-0.15954	0.15	0.236	6.94035e-104	PHLDA3	cluster0
7.70028e-108	-0.235565	0.119	0.198	1.20725e-103	CYB5R1	cluster0
9.23068e-108	-0.250862	0.195	0.289	1.44719e-103	MRPS35	cluster0
1.07337e-107	-0.235865	0.4	0.521	1.68283e-103	SNRPD3	cluster0
1.64001e-107	0.0393045	0.588	0.747	2.57121e-103	PSMA7	cluster0
1.65718e-107	-0.245887	0.2	0.293	2.59813e-103	CD2BP2	cluster0
4.65532e-107	-0.478744	0.271	0.374	7.29861e-103	OAT	cluster0
5.19866e-107	1.05586	0.303	0.216	8.15046e-103	MPRIP	cluster0
7.17461e-107	0.268263	0.37	0.489	1.12484e-102	DCTN2	cluster0
8.58886e-107	4.69126	0.468	0.582	1.34656e-102	CTSB	cluster0
8.76434e-107	-0.267517	0.152	0.237	1.37407e-102	ZFAND1	cluster0
1.07364e-106	-0.242108	0.079	0.146	1.68325e-102	OCEL1	cluster0
1.27693e-106	0.194458	0.443	0.565	2.00197e-102	ATP6V0B	cluster0
1.29194e-106	-0.333206	0.107	0.182	2.0255e-102	EPS8	cluster0
2.74229e-106	0.363155	0.432	0.565	4.29936e-102	ATP6AP2	cluster0
2.90843e-106	0.87208	0.343	0.45	4.55984e-102	BAX	cluster0
5.33863e-106	-1.99344	0.289	0.391	8.36991e-102	DAAM1	cluster0
5.68494e-106	-0.22113	0.119	0.197	8.91286e-102	DNAJC30	cluster0
7.69327e-106	-0.209681	0.156	0.243	1.20615e-101	NMRAL1	cluster0
8.01596e-106	1.2847	0.143	0.075	1.25674e-101	SRPX2	cluster0
1.03043e-105	16.5219	0.748	0.92	1.61552e-101	PTMS	cluster0
1.15681e-105	-4.78981	0.722	0.925	1.81365e-101	YBX1	cluster0
1.17614e-105	0.760775	0.235	0.153	1.84396e-101	MAPK6	cluster0
1.43971e-105	-0.19956	0.137	0.219	2.25718e-101	RHBDD2	cluster0
1.872e-105	-0.202915	0.167	0.255	2.93492e-101	PPIL3	cluster0
3.09877e-105	-0.207205	0.092	0.163	4.85825e-101	SAC3D1	cluster0
3.17955e-105	-0.15323	0.093	0.164	4.9849e-101	IDH1	cluster0
3.89871e-105	-0.246429	0.291	0.394	6.11239e-101	EMC7	cluster0
4.30528e-105	-6.27586	0.402	0.536	6.74982e-101	CYCS	cluster0
5.0222e-105	-0.122036	0.25	0.35	7.87381e-101	DPM2	cluster0
5.15365e-105	-0.327088	0.156	0.24	8.0799e-101	MRPL37	cluster0
6.7649e-105	-0.218887	0.19	0.282	1.0606e-100	AK2	cluster0
6.9194e-105	19.884	0.802	0.947	1.08482e-100	MIF	cluster0
8.83723e-105	13.7099	0.527	0.496	1.3855e-100	ARPC1B	cluster0
9.06486e-105	15.8512	0.76	0.931	1.42119e-100	CFL1	cluster0
1.08055e-104	-0.170392	0.194	0.286	1.69409e-100	CBY1	cluster0
1.15878e-104	-0.190037	0.054	0.112	1.81673e-100	GPC6	cluster0
3.2441e-104	-0.246934	0.241	0.339	5.0861e-100	CNIH4	cluster0
3.3129e-104	2.33812	0.203	0.126	5.19397e-100	LDLR	cluster0
3.92295e-104	-0.207797	0.17	0.257	6.15039e-100	PSMG3	cluster0
4.43669e-104	-0.237432	0.354	0.46	6.95585e-100	EIF2S2	cluster0
5.17068e-104	-0.20545	0.098	0.171	8.10659e-100	TMEM70	cluster0
6.17196e-104	0.0221932	0.307	0.419	9.6764e-100	AP3S1	cluster0
1.0868e-103	-0.185352	0.082	0.15	1.70389e-99	MACROD1	cluster0
1.74192e-103	45.7523	0.436	0.36	2.73098e-99	GLIPR1	cluster0
1.74281e-103	-0.199942	0.104	0.178	2.73239e-99	PYM1	cluster0
1.89506e-103	-0.486112	0.321	0.428	2.97107e-99	SRP19	cluster0
2.49353e-103	-0.186345	0.089	0.159	3.90936e-99	YDJC	cluster0
2.61876e-103	-0.282238	0.179	0.267	4.10569e-99	TMEM126A	cluster0
4.15933e-103	-0.229746	0.201	0.293	6.52099e-99	SRA1	cluster0
4.60441e-103	-0.307827	0.109	0.184	7.21879e-99	EMP2	cluster0
5.68301e-103	-0.176298	0.238	0.335	8.90982e-99	GNL3	cluster0
9.22875e-103	-0.248176	0.214	0.307	1.44688e-98	FNTA	cluster0
1.38297e-102	-0.200263	0.072	0.136	2.16822e-98	CDC42EP2	cluster0
2.48493e-102	-0.240351	0.11	0.184	3.89588e-98	FAM207A	cluster0
2.67137e-102	-1.77858	0.723	0.848	4.18818e-98	OST4	cluster0
2.84063e-102	-0.202795	0.219	0.313	4.45354e-98	MRPS11	cluster0
2.9672e-102	-0.231186	0.141	0.222	4.65197e-98	HMOX2	cluster0
3.55654e-102	0.00808859	0.319	0.43	5.57595e-98	HMG20B	cluster0
3.67612e-102	0.0430547	0.191	0.282	5.76343e-98	CDC42EP4	cluster0
3.6959e-102	-0.173285	0.059	0.118	5.79443e-98	UBL4A	cluster0
5.43341e-102	-0.285629	0.245	0.341	8.5185e-98	MRPS16	cluster0
8.70637e-102	-0.0281771	0.568	0.717	1.36498e-97	CALM1	cluster0
1.0466e-101	-0.161332	0.061	0.121	1.64086e-97	VWA1	cluster0
1.27215e-101	6.89926	0.232	0.33	1.99448e-97	TAF9	cluster0
1.59526e-101	0.0700991	0.175	0.263	2.50104e-97	NXT1	cluster0
3.93596e-101	-0.25201	0.197	0.287	6.1708e-97	TIMM17B	cluster0
4.05281e-101	-0.309328	0.265	0.363	6.354e-97	COPRS	cluster0
4.77136e-101	-0.32113	0.172	0.257	7.48053e-97	NUDT2	cluster0
5.83994e-101	-11.8788	0.842	0.934	9.15586e-97	NEAT1	cluster0
6.49864e-101	-0.267929	0.162	0.247	1.01886e-96	GGCT	cluster0
7.10821e-101	-0.147948	0.297	0.4	1.11443e-96	TRAPPC2L	cluster0
1.17776e-100	0.0117012	0.364	0.476	1.84649e-96	ZNF706	cluster0
1.21286e-100	-0.233616	0.103	0.175	1.90152e-96	DNAAF2	cluster0
1.45542e-100	-0.224743	0.076	0.14	2.2818e-96	SULT1A1	cluster0
2.3957e-100	-0.115919	0.226	0.321	3.75598e-96	GLT8D1	cluster0
2.48398e-100	-0.049551	0.34	0.45	3.89438e-96	GPX8	cluster0
2.53937e-100	-0.155089	0.062	0.122	3.98122e-96	HSD17B8	cluster0
2.87913e-100	1.78424	0.238	0.159	4.51391e-96	LAMC1	cluster0
4.17553e-100	0.537923	0.512	0.655	6.5464e-96	GDI2	cluster0
4.48146e-100	-0.199771	0.138	0.218	7.02603e-96	WDR18	cluster0
5.18587e-100	-0.170993	0.232	0.328	8.1304e-96	PDZD11	cluster0
6.98005e-100	-0.750508	0.695	0.788	1.09433e-95	RNASEK	cluster0
7.87098e-100	0.405401	0.4	0.518	1.23401e-95	CCT7	cluster0
9.49522e-100	-0.249332	0.21	0.302	1.48866e-95	FAM200B	cluster0
9.75949e-100	-0.179021	0.089	0.157	1.53009e-95	DRAM2	cluster0
1.12277e-99	-0.314095	0.182	0.268	1.76027e-95	MRPS10	cluster0
1.13412e-99	3.99994	0.559	0.536	1.77807e-95	MAP4	cluster0
1.32196e-99	-0.391447	0.27	0.367	2.07256e-95	METRN	cluster0
1.65868e-99	-0.194122	0.135	0.214	2.60047e-95	PPP1R11	cluster0
2.04201e-99	4.69145	0.419	0.541	3.20146e-95	CCT4	cluster0
2.48595e-99	-0.197552	0.054	0.11	3.89748e-95	REC8	cluster0
2.86251e-99	-0.261633	0.1	0.17	4.48784e-95	ZFPM1	cluster0
3.02337e-99	-0.081802	0.363	0.474	4.74004e-95	BCAP31	cluster0
3.16844e-99	-0.651588	0.491	0.603	4.96747e-95	ATOX1	cluster0
3.41878e-99	0.251991	0.417	0.533	5.35997e-95	CCT2	cluster0
3.56846e-99	0.67302	0.469	0.593	5.59463e-95	TMBIM4	cluster0
4.37451e-99	8.37677	0.537	0.683	6.85836e-95	TMED9	cluster0
5.02095e-99	-0.226416	0.163	0.246	7.87184e-95	QTRT1	cluster0
5.91757e-99	-0.105048	0.272	0.373	9.27757e-95	YTHDF2	cluster0
6.15975e-99	-0.255941	0.159	0.242	9.65725e-95	TIMM10	cluster0
1.02816e-98	-0.227662	0.105	0.176	1.61195e-94	PSMG4	cluster0
1.27111e-98	-0.213068	0.197	0.286	1.99285e-94	CCDC90B	cluster0
1.37599e-98	0.0638807	0.347	0.458	2.15727e-94	GHITM	cluster0
1.38218e-98	-0.205055	0.341	0.442	2.16699e-94	BLOC1S1	cluster0
1.64096e-98	-0.0501686	0.249	0.347	2.5727e-94	TOMM40	cluster0
2.6122e-98	-10.1932	0.276	0.374	4.09541e-94	HIST1H4C	cluster0
3.31823e-98	5.90341	0.618	0.8	5.20232e-94	HNRNPK	cluster0
3.66202e-98	-0.212279	0.227	0.321	5.74132e-94	MMADHC	cluster0
4.58203e-98	-0.0031737	0.321	0.428	7.18371e-94	LSM8	cluster0
5.52773e-98	-0.283373	0.259	0.354	8.66638e-94	CFAP36	cluster0
1.25501e-97	-0.229015	0.075	0.138	1.96761e-93	MIR497HG	cluster0
1.43857e-97	-0.0862162	0.325	0.429	2.2554e-93	ACP1	cluster0
1.59916e-97	-0.199992	0.104	0.175	2.50716e-93	SDHAF3	cluster0
1.79933e-97	-0.27783	0.19	0.277	2.82099e-93	RUVBL1	cluster0
3.85185e-97	-0.194258	0.264	0.361	6.03893e-93	MIEN1	cluster0
4.08986e-97	-0.0425229	0.329	0.436	6.41209e-93	TMED3	cluster0
4.42436e-97	-0.161399	0.304	0.409	6.93651e-93	ITPA	cluster0
6.24064e-97	1.01301	0.411	0.533	9.78408e-93	VDAC1	cluster0
6.83044e-97	-0.201712	0.089	0.156	1.07088e-92	NAPRT	cluster0
7.96895e-97	-0.257918	0.169	0.253	1.24937e-92	SPSB3	cluster0
1.22276e-96	-0.177934	0.28	0.379	1.91704e-92	DARS	cluster0
1.40258e-96	1.35855	0.477	0.603	2.19897e-92	SAT2	cluster0
2.0967e-96	-0.160486	0.284	0.384	3.2872e-92	MAF1	cluster0
3.46275e-96	-0.297201	0.206	0.296	5.4289e-92	TRAPPC6A	cluster0
4.03508e-96	-0.216877	0.252	0.347	6.32621e-92	ARL16	cluster0
4.11583e-96	0.0681975	0.316	0.421	6.45279e-92	ARL2BP	cluster0
4.14296e-96	-0.261073	0.116	0.189	6.49534e-92	DYNC2LI1	cluster0
4.77977e-96	-0.227027	0.121	0.195	7.49372e-92	ORAI3	cluster0
5.40449e-96	-0.207576	0.147	0.227	8.47316e-92	PPIH	cluster0
5.97175e-96	-0.203901	0.21	0.3	9.36251e-92	POLR2C	cluster0
6.58275e-96	-0.258881	0.147	0.226	1.03204e-91	DALRD3	cluster0
8.47837e-96	-0.217203	0.236	0.329	1.32924e-91	CDC42EP5	cluster0
9.20958e-96	-0.195475	0.134	0.211	1.44388e-91	ELP6	cluster0
1.12574e-95	-0.204538	0.111	0.183	1.76494e-91	ZNF667-AS1	cluster0
1.29881e-95	-1.70786	0.189	0.274	2.03627e-91	ZBTB8A	cluster0
1.53056e-95	2.27958	0.129	0.205	2.39961e-91	HILPDA	cluster0
1.56059e-95	-0.161738	0.065	0.124	2.44669e-91	NDUFAF4	cluster0
1.72809e-95	-0.222453	0.154	0.235	2.7093e-91	SDHAF2	cluster0
1.92006e-95	-0.163808	0.09	0.156	3.01027e-91	ANAPC10	cluster0
2.04575e-95	-0.190857	0.185	0.271	3.20732e-91	DNPEP	cluster0
2.2923e-95	-0.337653	0.233	0.326	3.59387e-91	EBNA1BP2	cluster0
2.32085e-95	-0.237553	0.05	0.103	3.63863e-91	MAML2	cluster0
2.71265e-95	-0.199776	0.155	0.236	4.2529e-91	ACAT1	cluster0
3.19715e-95	-0.243502	0.16	0.242	5.01249e-91	EXOSC1	cluster0
3.20287e-95	-0.301619	0.164	0.245	5.02146e-91	MRPL38	cluster0
3.71465e-95	-0.138532	0.257	0.353	5.82383e-91	NCBP2	cluster0
5.55592e-95	-0.0395214	0.251	0.348	8.71057e-91	GOLGA7	cluster0
6.3089e-95	-0.213284	0.102	0.171	9.8911e-91	PIGBOS1	cluster0
6.48906e-95	2.30256	0.21	0.136	1.01736e-90	CASC15	cluster0
7.43945e-95	-0.405771	0.236	0.327	1.16636e-90	ACAA2	cluster0
7.47259e-95	-0.1953	0.108	0.179	1.17155e-90	PPP1R35	cluster0
1.25293e-94	-0.629352	0.192	0.276	1.96434e-90	SNHG19	cluster0
1.29894e-94	-0.226914	0.2	0.288	2.03648e-90	MAP3K13	cluster0
1.72745e-94	1.10112	0.577	0.732	2.70829e-90	RHOA	cluster0
2.12242e-94	-0.0746983	0.346	0.455	3.32753e-90	ARL1	cluster0
4.04371e-94	-0.222053	0.248	0.344	6.33972e-90	DPP7	cluster0
4.25892e-94	-0.201842	0.133	0.209	6.67713e-90	CDK10	cluster0
4.27567e-94	-0.00994539	0.233	0.326	6.70339e-90	CCDC28B	cluster0
4.71478e-94	-0.177289	0.092	0.159	7.39183e-90	FN3KRP	cluster0
5.01316e-94	-0.231687	0.2	0.287	7.85963e-90	NUDT16L1	cluster0
8.54458e-94	-0.189196	0.163	0.244	1.33962e-89	CRBN	cluster0
8.93556e-94	-0.202754	0.18	0.264	1.40092e-89	GSTA4	cluster0
9.10311e-94	0.645449	0.493	0.626	1.42719e-89	ENY2	cluster0
9.57625e-94	-0.260622	0.148	0.226	1.50137e-89	COA5	cluster0
9.93068e-94	0.618259	0.25	0.17	1.55693e-89	PPP2R2C	cluster0
1.09646e-93	25.8978	0.789	0.902	1.71903e-89	RBP1	cluster0
1.3435e-93	-0.17947	0.083	0.147	2.10633e-89	TMUB1	cluster0
1.48372e-93	0.297738	0.246	0.164	2.32617e-89	CDH2	cluster0
1.49432e-93	-0.169855	0.205	0.293	2.34279e-89	KXD1	cluster0
2.14959e-93	-0.17596	0.096	0.164	3.37012e-89	ZMAT5	cluster0
2.21405e-93	-0.23343	0.152	0.231	3.47119e-89	CISD1	cluster0
2.52318e-93	-0.127428	0.224	0.314	3.95584e-89	RFXANK	cluster0
2.8044e-93	-0.240705	0.173	0.255	4.39673e-89	SURF1	cluster0
3.39596e-93	-0.163487	0.069	0.129	5.32419e-89	PPAN	cluster0
3.42842e-93	-0.177798	0.202	0.29	5.37508e-89	ING4	cluster0
3.93714e-93	-0.169775	0.285	0.384	6.17264e-89	PMF1	cluster0
4.62658e-93	1.58437	0.22	0.145	7.25355e-89	BACH1	cluster0
4.88196e-93	0.711353	0.436	0.559	7.65394e-89	PPIG	cluster0
5.41867e-93	-0.0258248	0.266	0.185	8.4954e-89	NFAT5	cluster0
5.46429e-93	-0.220286	0.189	0.275	8.56691e-89	ESF1	cluster0
5.62303e-93	0.846096	0.269	0.188	8.81579e-89	DPP6	cluster0
8.41964e-93	-0.189076	0.232	0.323	1.32003e-88	ZNF511	cluster0
1.5946e-92	14.7818	0.419	0.544	2.50002e-88	PIK3R1	cluster0
1.63625e-92	-0.20452	0.287	0.382	2.56531e-88	NR2F2-AS1	cluster0
1.98905e-92	-0.63152	0.135	0.21	3.11843e-88	IFI35	cluster0
2.02841e-92	-0.198827	0.103	0.171	3.18014e-88	MED11	cluster0
2.13745e-92	-0.159755	0.063	0.121	3.35109e-88	SAYSD1	cluster0
3.28611e-92	-0.230556	0.192	0.278	5.15196e-88	WDR46	cluster0
4.48124e-92	-0.199252	0.164	0.246	7.02568e-88	NSL1	cluster0
4.48428e-92	0.925502	0.414	0.528	7.03046e-88	ZYX	cluster0
4.50452e-92	-0.142269	0.235	0.328	7.06219e-88	ALG5	cluster0
6.33404e-92	0.505595	0.147	0.083	9.93051e-88	PEAK1	cluster0
9.76375e-92	-0.201114	0.174	0.257	1.53076e-87	C11orf1	cluster0
1.28407e-91	-0.274204	0.174	0.256	2.01317e-87	GTPBP6	cluster0
1.79171e-91	-0.232186	0.134	0.21	2.80905e-87	ARL14EP	cluster0
3.60642e-91	41.587	0.662	0.813	5.65415e-87	SPON2	cluster0
5.08114e-91	-0.262404	0.188	0.272	7.96621e-87	PMM1	cluster0
5.59478e-91	-0.24502	0.181	0.264	8.77149e-87	MRPL9	cluster0
5.9519e-91	-0.434063	0.47	0.605	9.3314e-87	CD59	cluster0
6.02408e-91	-0.251888	0.174	0.256	9.44455e-87	NTPCR	cluster0
6.28251e-91	-0.157134	0.064	0.121	9.84972e-87	ALKBH4	cluster0
6.83282e-91	-0.235911	0.176	0.259	1.07125e-86	SNRPA1	cluster0
9.18934e-91	-0.168736	0.061	0.118	1.4407e-86	PITPNA-AS1	cluster0
9.27828e-91	-7.74339	0.434	0.534	1.45465e-86	TRA2B	cluster0
9.38995e-91	-0.261968	0.262	0.354	1.47216e-86	PFDN1	cluster0
9.79204e-91	-0.220777	0.2	0.286	1.5352e-86	LYRM2	cluster0
1.27151e-90	2.81948	0.399	0.514	1.99348e-86	SERPINB6	cluster0
1.40444e-90	-0.0497115	0.343	0.452	2.20189e-86	ORMDL1	cluster0
1.8832e-90	1.12148	0.386	0.501	2.95248e-86	MANF	cluster0
1.95352e-90	-0.112712	0.228	0.319	3.06272e-86	B3GAT3	cluster0
2.31869e-90	-0.171248	0.097	0.164	3.63525e-86	OARD1	cluster0
2.50818e-90	-0.203623	0.19	0.274	3.93232e-86	SMIM19	cluster0
2.70941e-90	-0.223515	0.165	0.246	4.24781e-86	EFHC1	cluster0
2.74801e-90	-0.168576	0.2	0.287	4.30833e-86	PHAX	cluster0
4.05594e-90	-0.11292	0.195	0.28	6.3589e-86	ADD3	cluster0
4.21179e-90	-0.26821	0.192	0.275	6.60324e-86	PMPCB	cluster0
4.65364e-90	-0.173726	0.094	0.16	7.29598e-86	CCDC127	cluster0
5.66566e-90	-0.184135	0.1	0.167	8.88262e-86	SNUPN	cluster0
6.52121e-90	0.0107785	0.341	0.263	1.0224e-85	KMT2C	cluster0
6.61747e-90	-0.180093	0.236	0.328	1.03749e-85	CNIH1	cluster0
8.79219e-90	8.46686	0.404	0.521	1.37844e-85	BUD31	cluster0
9.38952e-90	-0.248903	0.319	0.417	1.47209e-85	COX16	cluster0
9.77802e-90	-0.22076	0.163	0.244	1.533e-85	ATG3	cluster0
1.00517e-89	0.0971633	0.283	0.382	1.57591e-85	BAG1	cluster0
1.10386e-89	0.0102504	0.2	0.287	1.73064e-85	PYCR1	cluster0
1.18789e-89	-0.2552	0.414	0.516	1.86237e-85	CFDP1	cluster0
1.22843e-89	-0.0266273	0.376	0.482	1.92594e-85	ENSA	cluster0
1.75935e-89	-0.236044	0.219	0.305	2.75831e-85	A1BG	cluster0
1.79901e-89	-0.269308	0.155	0.232	2.82049e-85	SLC25A1	cluster0
1.91665e-89	-0.187447	0.195	0.28	3.00493e-85	SMIM15	cluster0
3.23926e-89	-1.21609	0.417	0.528	5.07852e-85	CBX3	cluster0
3.38838e-89	0.123717	0.3	0.4	5.31231e-85	SNX17	cluster0
3.95704e-89	0.0454585	0.087	0.151	6.20384e-85	KIAA1210	cluster0
4.71162e-89	-0.205065	0.145	0.221	7.38687e-85	XPA	cluster0
5.55498e-89	-0.280523	0.268	0.365	8.70909e-85	HINT2	cluster0
8.22497e-89	0.421932	0.258	0.181	1.28951e-84	ARIH1	cluster0
8.66348e-89	25.9354	0.802	0.974	1.35826e-84	CD63	cluster0
9.48921e-89	-0.173269	0.191	0.275	1.48772e-84	TMX2	cluster0
1.00061e-88	1.55943	0.204	0.132	1.56875e-84	ENPP2	cluster0
1.01628e-88	-0.209301	0.091	0.156	1.59333e-84	CDC42EP1	cluster0
1.01999e-88	-0.224428	0.106	0.174	1.59914e-84	SMIM4	cluster0
1.22466e-88	-0.243005	0.304	0.401	1.92003e-84	PSMD9	cluster0
1.28072e-88	1.32891	0.368	0.473	2.00792e-84	NUTF2	cluster0
1.30998e-88	-0.19827	0.098	0.164	2.05379e-84	TBL2	cluster0
1.33683e-88	-0.21631	0.089	0.152	2.09588e-84	HHIP-AS1	cluster0
1.38577e-88	-0.181291	0.088	0.151	2.17261e-84	EXOSC3	cluster0
1.69876e-88	-0.178032	0.103	0.17	2.66332e-84	MOB2	cluster0
1.95152e-88	-0.172626	0.125	0.197	3.0596e-84	PAGR1	cluster0
1.97105e-88	-0.112881	0.172	0.253	3.09022e-84	CERCAM	cluster0
2.14074e-88	-0.452425	0.268	0.355	3.35626e-84	CHCHD5	cluster0
2.22209e-88	-0.179453	0.146	0.222	3.48379e-84	OGFOD3	cluster0
2.37609e-88	7.89132	0.218	0.304	3.72523e-84	GLUL	cluster0
2.54244e-88	3.4203	0.316	0.42	3.98604e-84	OLFM1	cluster0
3.29851e-88	-0.205053	0.144	0.219	5.1714e-84	UBE2J2	cluster0
3.36781e-88	-0.151416	0.073	0.132	5.28006e-84	ADPRHL2	cluster0
3.61608e-88	-0.265651	0.174	0.254	5.66928e-84	FHL1	cluster0
3.73365e-88	-0.244917	0.191	0.273	5.85362e-84	JMJD8	cluster0
4.24236e-88	-0.198141	0.181	0.262	6.65118e-84	POLR3GL	cluster0
5.87466e-88	-0.165804	0.148	0.224	9.2103e-84	RANGRF	cluster0
7.20934e-88	-0.0719701	0.078	0.138	1.13028e-83	DPT	cluster0
8.19144e-88	-0.153531	0.251	0.343	1.28425e-83	MED10	cluster0
8.38516e-88	-0.217884	0.124	0.195	1.31462e-83	ATIC	cluster0
1.00752e-87	-0.579992	0.235	0.323	1.57959e-83	PAPSS1	cluster0
1.20414e-87	-0.188745	0.219	0.307	1.88785e-83	NDUFA9	cluster0
1.54539e-87	-0.199477	0.255	0.344	2.42287e-83	ANP32A	cluster0
2.20449e-87	-0.352716	0.065	0.121	3.4562e-83	MATN2	cluster0
3.43324e-87	-0.201302	0.243	0.331	5.38263e-83	AIMP1	cluster0
4.68411e-87	1.1182	0.296	0.219	7.34375e-83	CHD3	cluster0
5.21567e-87	0.367514	0.294	0.394	8.17712e-83	PSMC1	cluster0
5.54835e-87	-0.179269	0.221	0.309	8.69871e-83	ZNF32	cluster0
5.97582e-87	-0.166917	0.286	0.38	9.36889e-83	CAPZA2	cluster0
6.91125e-87	1.03351	0.234	0.16	1.08355e-82	SCUBE2	cluster0
6.9187e-87	-0.200075	0.182	0.263	1.08471e-82	EGLN2	cluster0
7.01545e-87	-0.125267	0.337	0.438	1.09988e-82	LSM4	cluster0
7.5911e-87	-8.794	0.456	0.397	1.19013e-82	ATF3	cluster0
8.81529e-87	-0.231909	0.212	0.297	1.38206e-82	PLEKHJ1	cluster0
9.55279e-87	-0.150761	0.056	0.11	1.49769e-82	DECR2	cluster0
1.01169e-86	-0.177714	0.215	0.302	1.58613e-82	TPRKB	cluster0
1.17627e-86	0.0926724	0.35	0.455	1.84415e-82	UQCRC2	cluster0
1.21376e-86	-0.135161	0.05	0.101	1.90294e-82	CTU1	cluster0
1.54138e-86	-0.155984	0.087	0.15	2.41658e-82	SMIM12	cluster0
1.84354e-86	0.725318	0.47	0.598	2.8903e-82	ARPC5	cluster0
2.19414e-86	0.375963	0.326	0.425	3.43998e-82	EIF4E2	cluster0
2.78137e-86	-0.386568	0.167	0.244	4.36064e-82	LETMD1	cluster0
3.43691e-86	-0.193494	0.124	0.195	5.38839e-82	NUDT1	cluster0
4.65095e-86	0.786742	0.418	0.539	7.29175e-82	RCN2	cluster0
5.11634e-86	0.425394	0.461	0.569	8.02139e-82	LEPROT	cluster0
5.75391e-86	-0.222119	0.111	0.179	9.02098e-82	C1orf131	cluster0
7.85772e-86	-0.208252	0.135	0.208	1.23193e-81	PHF23	cluster0
1.00914e-85	-0.0854918	0.284	0.381	1.58212e-81	PCMT1	cluster0
1.21005e-85	27.0814	0.903	0.984	1.89711e-81	H3F3A	cluster0
1.38088e-85	1.44784	0.18	0.261	2.16494e-81	AK6	cluster0
1.41151e-85	-0.0705524	0.298	0.395	2.21297e-81	MEAF6	cluster0
1.49771e-85	-0.213564	0.185	0.265	2.34811e-81	VTI1B	cluster0
1.55445e-85	2.18734	0.114	0.182	2.43706e-81	FAM162B	cluster0
2.42931e-85	-0.147788	0.073	0.131	3.80868e-81	CCDC8	cluster0
2.44642e-85	-0.185602	0.174	0.253	3.8355e-81	GSDMD	cluster0
2.75087e-85	-0.188731	0.109	0.176	4.31282e-81	KIN	cluster0
2.79778e-85	-0.192168	0.208	0.292	4.38636e-81	RTCB	cluster0
2.84601e-85	-0.147205	0.254	0.345	4.46197e-81	MRPL42	cluster0
4.9575e-85	0.249886	0.352	0.46	7.77237e-81	SCP2	cluster0
5.24587e-85	-0.72301	0.316	0.406	8.22447e-81	PDGFRA	cluster0
7.78765e-85	0.823936	0.541	0.672	1.22095e-80	RAB2A	cluster0
7.85e-85	-0.189611	0.063	0.117	1.23072e-80	KCTD12	cluster0
1.04713e-84	-0.166924	0.327	0.426	1.64169e-80	HADHB	cluster0
1.05083e-84	-0.26522	0.342	0.44	1.6475e-80	SARNP	cluster0
1.23951e-84	-0.201543	0.262	0.351	1.9433e-80	BABAM1	cluster0
1.37473e-84	-0.186921	0.143	0.216	2.1553e-80	GPATCH4	cluster0
1.47759e-84	442.58	0.956	0.987	2.31656e-80	FTL	cluster0
1.88712e-84	2.64713	0.2	0.132	2.95862e-80	SAMD4A	cluster0
2.08316e-84	-0.151471	0.073	0.131	3.26598e-80	BOLA1	cluster0
2.40224e-84	-0.280897	0.099	0.163	3.76624e-80	TMEM132C	cluster0
2.54137e-84	25.6719	0.404	0.499	3.98435e-80	SOCS3	cluster0
2.57355e-84	-0.169393	0.105	0.172	4.03481e-80	MRPL35	cluster0
3.10808e-84	-0.116225	0.292	0.389	4.87285e-80	ERGIC2	cluster0
3.80555e-84	1.26598	0.35	0.275	5.96634e-80	TXNDC5	cluster0
4.60319e-84	-0.153735	0.052	0.103	7.21689e-80	IL11RA	cluster0
5.34577e-84	-0.39419	0.172	0.252	8.38111e-80	SERTAD3	cluster0
7.05145e-84	0.0433317	0.323	0.421	1.10553e-79	NRBP1	cluster0
8.16044e-84	0.33615	0.352	0.455	1.27939e-79	RAB5C	cluster0
9.267e-84	-0.121262	0.159	0.236	1.45288e-79	R3HCC1	cluster0
1.09706e-83	-0.184103	0.099	0.163	1.71997e-79	FUNDC1	cluster0
1.16962e-83	-0.13287	0.22	0.306	1.83373e-79	MVB12A	cluster0
1.20231e-83	18.2789	0.441	0.554	1.88498e-79	APCDD1	cluster0
1.5162e-83	-5.74869	0.143	0.214	2.3771e-79	STX18	cluster0
1.78249e-83	-0.234722	0.134	0.205	2.79459e-79	STX7	cluster0
2.49249e-83	-0.225341	0.249	0.337	3.90773e-79	COPS5	cluster0
2.98572e-83	10.591	0.21	0.294	4.68101e-79	SOCS1	cluster0
3.10563e-83	-0.227805	0.149	0.223	4.869e-79	AIG1	cluster0
3.16543e-83	-0.172881	0.124	0.193	4.96276e-79	MRPS28	cluster0
3.39432e-83	-0.175869	0.065	0.12	5.32162e-79	ADAMTS12	cluster0
4.2776e-83	0.94356	0.28	0.206	6.70642e-79	CCDC88A	cluster0
4.32869e-83	0.430592	0.153	0.09	6.78652e-79	SEMA3C	cluster0
4.37481e-83	6.88365	0.136	0.077	6.85883e-79	HGF	cluster0
4.62151e-83	-0.202092	0.096	0.16	7.24561e-79	DIMT1	cluster0
4.7948e-83	-0.22184	0.176	0.254	7.51729e-79	WIPI2	cluster0
5.11247e-83	-0.206304	0.099	0.163	8.01532e-79	UTP23	cluster0
5.62737e-83	-0.343566	0.224	0.307	8.82259e-79	TMEM18	cluster0
6.37101e-83	5.02573	0.238	0.172	9.98846e-79	TNFRSF12A	cluster0
6.62127e-83	0.756244	0.053	0.104	1.03808e-78	RNF113A	cluster0
6.79243e-83	0.515889	0.347	0.452	1.06492e-78	MCTS1	cluster0
8.00081e-83	-0.219409	0.189	0.269	1.25437e-78	MED19	cluster0
8.0188e-83	0.0152889	0.321	0.416	1.25719e-78	IFT57	cluster0
8.77911e-83	0.0757026	0.245	0.335	1.37639e-78	SAMD11	cluster0
9.66631e-83	0.284008	0.124	0.068	1.51548e-78	TANC2	cluster0
1.63624e-82	-0.180025	0.098	0.162	2.56529e-78	FAIM	cluster0
2.00737e-82	-0.146483	0.071	0.128	3.14715e-78	MRPL46	cluster0
2.59719e-82	-0.181448	0.168	0.245	4.07188e-78	MAEA	cluster0
5.76854e-82	-0.147278	0.254	0.343	9.04392e-78	ETFA	cluster0
7.08853e-82	-0.205812	0.189	0.268	1.11134e-77	SDHB	cluster0
7.58544e-82	-0.105276	0.214	0.298	1.18925e-77	STX10	cluster0
8.70982e-82	-0.194387	0.203	0.284	1.36553e-77	PLP2	cluster0
9.15935e-82	-0.214558	0.131	0.202	1.436e-77	TCTEX1D2	cluster0
9.18574e-82	-0.207287	0.212	0.294	1.44014e-77	KNOP1	cluster0
1.03369e-81	-0.272677	0.199	0.279	1.62061e-77	BUB3	cluster0
1.20973e-81	-1.68892	0.406	0.526	1.89661e-77	EIF1B	cluster0
1.30372e-81	-0.0941748	0.186	0.266	2.04398e-77	AKR1B1	cluster0
1.42648e-81	-0.199947	0.18	0.258	2.23644e-77	SCCPDH	cluster0
2.07401e-81	-0.170224	0.093	0.154	3.25163e-77	WDR34	cluster0
2.57057e-81	-0.210829	0.164	0.239	4.03014e-77	TMA16	cluster0
2.78248e-81	-0.197345	0.129	0.198	4.36238e-77	C11orf49	cluster0
2.84029e-81	-0.211024	0.247	0.334	4.45301e-77	PLGRKT	cluster0
3.20183e-81	0.130759	0.354	0.454	5.01983e-77	PUF60	cluster0
3.25627e-81	-0.168243	0.165	0.241	5.10518e-77	GAR1	cluster0
4.92972e-81	0.456033	0.204	0.134	7.72882e-77	FOXL2NB	cluster0
5.38856e-81	-0.279966	0.379	0.483	8.44819e-77	ZCRB1	cluster0
6.59365e-81	-0.191344	0.095	0.157	1.03375e-76	PSMD10	cluster0
7.30766e-81	-0.0638546	0.276	0.367	1.1457e-76	TXNDC12	cluster0
1.08749e-80	2.14232	0.479	0.6	1.70497e-76	PGAM1	cluster0
1.43873e-80	0.000519914	0.432	0.533	2.25564e-76	MAP2K2	cluster0
1.46018e-80	-0.0428298	0.239	0.167	2.28927e-76	TSC22D2	cluster0
1.48856e-80	1.06955	0.334	0.435	2.33377e-76	PRAF2	cluster0
1.57825e-80	1.38763	0.27	0.373	2.47437e-76	MYC	cluster0
1.83413e-80	3.46058	0.708	0.85	2.87555e-76	CCNI	cluster0
1.93326e-80	-0.288737	0.194	0.273	3.03096e-76	NDUFAF2	cluster0
2.04132e-80	-0.0334163	0.103	0.168	3.20039e-76	SEPHS2	cluster0
2.96987e-80	-0.105301	0.19	0.271	4.65616e-76	PSMG1	cluster0
4.17007e-80	-0.159476	0.097	0.159	6.53784e-76	NGDN	cluster0
4.70675e-80	-0.177192	0.116	0.182	7.37924e-76	NFYC	cluster0
4.81116e-80	-0.197963	0.127	0.196	7.54294e-76	HIBADH	cluster0
4.89335e-80	-0.185243	0.104	0.168	7.67179e-76	FAM104B	cluster0
5.22343e-80	-0.106976	0.201	0.284	8.1893e-76	KLHDC2	cluster0
5.97269e-80	5.18138	0.666	0.831	9.36398e-76	GPX4	cluster0
6.30581e-80	-0.203765	0.215	0.298	9.88624e-76	ATP6V1E1	cluster0
6.54875e-80	-0.54123	0.312	0.397	1.02671e-75	TLE1	cluster0
7.26838e-80	0.485411	0.225	0.154	1.13954e-75	CLIP1	cluster0
1.00088e-79	-0.194879	0.193	0.271	1.56918e-75	TSR3	cluster0
1.07493e-79	-0.229052	0.169	0.245	1.68527e-75	CENPV	cluster0
1.2693e-79	-0.0488606	0.201	0.282	1.99001e-75	FLRT2	cluster0
1.33243e-79	0.939712	0.397	0.504	2.08898e-75	CLTB	cluster0
1.41066e-79	-0.176962	0.125	0.192	2.21163e-75	MED31	cluster0
1.54619e-79	0.44314	0.381	0.484	2.42412e-75	CCT5	cluster0
1.80937e-79	0.497271	0.195	0.127	2.83673e-75	CTTNBP2	cluster0
2.0637e-79	0.235753	0.129	0.072	3.23546e-75	ARL15	cluster0
2.59318e-79	-0.17896	0.241	0.326	4.06558e-75	DERL2	cluster0
3.26391e-79	-0.185062	0.129	0.197	5.11715e-75	RARS	cluster0
3.34191e-79	-0.183363	0.11	0.175	5.23944e-75	TRUB2	cluster0
3.39529e-79	-0.231421	0.098	0.159	5.32313e-75	PROCR	cluster0
3.54394e-79	-0.130285	0.27	0.36	5.55619e-75	ACTR10	cluster0
4.71721e-79	-0.202004	0.182	0.259	7.39564e-75	LEPROTL1	cluster0
5.95386e-79	-0.435524	0.222	0.304	9.33445e-75	OLFML2B	cluster0
6.37553e-79	-0.154883	0.066	0.12	9.99556e-75	ZNF771	cluster0
6.49483e-79	-0.244738	0.15	0.222	1.01826e-74	MED8	cluster0
7.78345e-79	-0.188131	0.2	0.28	1.22029e-74	MPHOSPH10	cluster0
1.05612e-78	-5.92706	0.244	0.173	1.65578e-74	ARL5B	cluster0
1.08433e-78	-0.184796	0.143	0.214	1.70002e-74	C11orf74	cluster0
1.09354e-78	-0.16178	0.185	0.262	1.71446e-74	TSTA3	cluster0
1.70399e-78	-0.13943	0.071	0.125	2.67152e-74	HMBS	cluster0
1.98304e-78	-0.299312	0.215	0.295	3.10901e-74	RPP21	cluster0
2.05273e-78	-0.187395	0.114	0.18	3.21826e-74	NQO2	cluster0
3.62605e-78	-0.138817	0.096	0.158	5.68493e-74	ASF1A	cluster0
3.64435e-78	-0.142993	0.234	0.319	5.71361e-74	SLC25A11	cluster0
3.75593e-78	-0.235705	0.152	0.224	5.88855e-74	FXN	cluster0
3.94358e-78	-0.177059	0.114	0.178	6.18274e-74	DLD	cluster0
4.28974e-78	-0.914341	0.058	0.108	6.72546e-74	NCOA7	cluster0
4.34559e-78	-0.146314	0.082	0.14	6.81302e-74	POP4	cluster0
4.69619e-78	-0.204966	0.197	0.276	7.36269e-74	MPV17	cluster0
4.72273e-78	-0.20907	0.143	0.213	7.4043e-74	SHMT2	cluster0
5.07482e-78	-0.19789	0.223	0.305	7.95631e-74	TRAPPC3	cluster0
5.38027e-78	-0.188539	0.205	0.285	8.43518e-74	BFAR	cluster0
7.36847e-78	-0.197011	0.189	0.266	1.15523e-73	FAM229B	cluster0
8.43045e-78	-0.330319	0.27	0.357	1.32173e-73	DEGS1	cluster0
9.35009e-78	1.17903	0.455	0.565	1.46591e-73	DDOST	cluster0
9.79581e-78	-0.165415	0.1	0.162	1.53579e-73	DUSP23	cluster0
1.22224e-77	3.14521	0.472	0.423	1.91623e-73	KAT6B	cluster0
1.26852e-77	-0.170458	0.086	0.144	1.98879e-73	CETN3	cluster0
1.36528e-77	8.1978	0.161	0.102	2.14049e-73	HMGA1	cluster0
2.13617e-77	-0.129248	0.13	0.198	3.34909e-73	TNFSF12	cluster0
2.17098e-77	-0.245301	0.195	0.273	3.40366e-73	ARMCX6	cluster0
2.58075e-77	-0.196683	0.144	0.214	4.0461e-73	TMEM218	cluster0
2.80454e-77	-0.177304	0.161	0.235	4.39696e-73	SCAMP2	cluster0
3.26977e-77	-0.176805	0.142	0.212	5.12634e-73	MBD4	cluster0
3.32968e-77	-0.219256	0.255	0.341	5.22028e-73	NT5C3B	cluster0
3.66845e-77	-0.171251	0.156	0.228	5.7514e-73	IFT27	cluster0
4.41437e-77	-0.296066	0.163	0.237	6.92085e-73	CMBL	cluster0
4.52573e-77	-0.125841	0.272	0.361	7.09545e-73	TP53I13	cluster0
4.71633e-77	-0.127991	0.186	0.264	7.39427e-73	CNOT7	cluster0
5.91062e-77	-0.240485	0.162	0.236	9.26667e-73	C8orf82	cluster0
5.98372e-77	0.565511	0.166	0.104	9.38127e-73	RALGPS2	cluster0
6.72059e-77	-0.157716	0.232	0.315	1.05365e-72	PDHB	cluster0
8.12599e-77	-0.175301	0.139	0.208	1.27399e-72	COPS7A	cluster0
8.83138e-77	0.986526	0.254	0.184	1.38458e-72	GPC1	cluster0
8.87721e-77	3.81513	0.52	0.643	1.39177e-72	PLPP1	cluster0
9.71283e-77	-2.09324	0.493	0.62	1.52278e-72	UBE2D3	cluster0
1.11444e-76	-0.184577	0.124	0.19	1.74723e-72	TIMM22	cluster0
1.15283e-76	-0.237691	0.191	0.267	1.8074e-72	LTBR	cluster0
1.29603e-76	-0.681461	0.136	0.204	2.03192e-72	GPNMB	cluster0
1.32268e-76	17.0358	0.168	0.106	2.0737e-72	GEM	cluster0
1.3761e-76	-0.153269	0.074	0.129	2.15745e-72	LENG1	cluster0
1.77722e-76	-0.178949	0.094	0.155	2.78633e-72	CA11	cluster0
2.03096e-76	-0.130464	0.211	0.292	3.18414e-72	YIPF2	cluster0
2.57648e-76	-0.20816	0.131	0.198	4.03941e-72	EMC2	cluster0
2.79293e-76	-0.142467	0.077	0.133	4.37875e-72	RRP1	cluster0
3.11979e-76	-0.0887109	0.197	0.274	4.89121e-72	TSPAN5	cluster0
3.14121e-76	-0.170999	0.111	0.174	4.92479e-72	TOR3A	cluster0
3.36008e-76	-0.178509	0.112	0.176	5.26793e-72	MRPS9	cluster0
3.59008e-76	-0.14963	0.088	0.146	5.62852e-72	LYPLA2	cluster0
3.76122e-76	2.48247	0.468	0.402	5.89684e-72	ZNF516	cluster0
5.27078e-76	-0.174892	0.146	0.216	8.26353e-72	KRCC1	cluster0
6.37297e-76	-0.185117	0.299	0.389	9.99154e-72	APH1A	cluster0
6.67753e-76	-0.118961	0.246	0.332	1.0469e-71	PFDN4	cluster0
8.61586e-76	-0.169354	0.238	0.321	1.35079e-71	HIGD1A	cluster0
1.13369e-75	0.873461	0.66	0.813	1.7774e-71	EIF4A2	cluster0
1.13884e-75	-0.186681	0.132	0.2	1.78548e-71	AASDHPPT	cluster0
1.22828e-75	-0.401767	0.145	0.214	1.9257e-71	YPEL3	cluster0
1.24238e-75	-0.140524	0.055	0.104	1.94781e-71	MOB3B	cluster0
1.77072e-75	-0.132836	0.196	0.274	2.77613e-71	NHLRC3	cluster0
1.82197e-75	-0.226235	0.175	0.249	2.85648e-71	TCTN1	cluster0
1.9598e-75	0.330615	0.164	0.102	3.07257e-71	SYTL4	cluster0
2.07496e-75	1.22517	0.547	0.675	3.25312e-71	TMBIM6	cluster0
2.11304e-75	0.38744	0.403	0.506	3.31282e-71	PPP2R1A	cluster0
2.4227e-75	1.12233	0.463	0.581	3.79832e-71	HM13	cluster0
2.48102e-75	7.15677	0.365	0.475	3.88974e-71	COTL1	cluster0
2.61347e-75	0.805973	0.36	0.46	4.0974e-71	CALM3	cluster0
3.23536e-75	-0.0740183	0.216	0.297	5.07239e-71	CTDSP1	cluster0
3.48674e-75	-0.198946	0.191	0.267	5.46651e-71	DDX49	cluster0
4.16397e-75	-0.200153	0.163	0.235	6.52827e-71	NPM3	cluster0
4.52409e-75	-0.192996	0.196	0.273	7.09286e-71	CISD2	cluster0
5.40728e-75	0.500355	0.177	0.114	8.47753e-71	CYLD	cluster0
6.47666e-75	-0.131333	0.061	0.111	1.01541e-70	FAM216A	cluster0
6.49785e-75	-0.194208	0.117	0.181	1.01873e-70	NFKBIL1	cluster0
6.65571e-75	-0.145444	0.077	0.132	1.04348e-70	PPIL1	cluster0
6.85422e-75	-0.15472	0.091	0.15	1.07461e-70	RPUSD3	cluster0
8.90967e-75	22.7834	0.927	0.978	1.39686e-70	IFITM3	cluster0
9.69684e-75	-0.133123	0.055	0.104	1.52027e-70	NAALADL1	cluster0
1.07112e-74	0.564451	0.168	0.106	1.67931e-70	ATP13A3	cluster0
1.12965e-74	-0.161093	0.075	0.129	1.77106e-70	SPIN2B	cluster0
1.95591e-74	-0.223343	0.107	0.168	3.06648e-70	PHF11	cluster0
2.08217e-74	-0.144208	0.077	0.132	3.26443e-70	RDH14	cluster0
2.18183e-74	-0.286216	0.207	0.285	3.42067e-70	THUMPD1	cluster0
2.33469e-74	0.000262	0.234	0.318	3.66033e-70	SMC3	cluster0
2.65963e-74	-0.29022	0.177	0.25	4.16977e-70	DHPS	cluster0
3.64675e-74	-0.160317	0.304	0.387	5.71737e-70	COX7A1	cluster0
3.93726e-74	-0.151385	0.384	0.483	6.17284e-70	SDF4	cluster0
4.81895e-74	-0.196469	0.059	0.108	7.55515e-70	BCAT1	cluster0
5.07034e-74	-0.165835	0.111	0.173	7.94928e-70	C1orf35	cluster0
6.47435e-74	-0.1662	0.267	0.352	1.01505e-69	FUNDC2	cluster0
7.05046e-74	-0.187905	0.126	0.191	1.10537e-69	TIMM44	cluster0
9.29912e-74	-0.193744	0.196	0.272	1.45792e-69	CFAP20	cluster0
9.73382e-74	1.26594	0.372	0.305	1.52607e-69	ITPR2	cluster0
1.02142e-73	-0.207378	0.126	0.191	1.60138e-69	TMEM43	cluster0
1.52278e-73	-0.165765	0.171	0.244	2.38742e-69	TSR2	cluster0
1.56753e-73	-0.193531	0.191	0.266	2.45757e-69	PTPMT1	cluster0
1.63641e-73	-0.0876443	0.24	0.323	2.56557e-69	PRKRA	cluster0
1.81333e-73	-0.210052	0.115	0.178	2.84294e-69	CDIP1	cluster0
2.04623e-73	-0.124055	0.079	0.134	3.20809e-69	LPAR6	cluster0
2.10327e-73	-0.127102	0.375	0.47	3.29751e-69	BCL7C	cluster0
2.43521e-73	-0.149447	0.104	0.164	3.81793e-69	SIAH2	cluster0
2.75458e-73	-0.1968	0.314	0.401	4.31862e-69	DDX18	cluster0
2.86613e-73	-0.163629	0.155	0.225	4.49352e-69	HIBCH	cluster0
3.62621e-73	-0.132292	0.066	0.118	5.68518e-69	FARSB	cluster0
3.842e-73	22.1061	0.315	0.409	6.02348e-69	CDKN1C	cluster0
4.15883e-73	-0.0248521	0.258	0.341	6.52021e-69	CBX6	cluster0
4.84311e-73	-0.000151061	0.279	0.366	7.59303e-69	HYAL2	cluster0
5.05094e-73	-0.132874	0.063	0.113	7.91887e-69	FBXW9	cluster0
5.67985e-73	-0.140595	0.091	0.149	8.90488e-69	MAPKAPK5-AS1	cluster0
6.51145e-73	71.7973	0.273	0.212	1.02086e-68	CSRP2	cluster0
6.56201e-73	-0.0349157	0.225	0.306	1.02879e-68	DCTN6	cluster0
7.81301e-73	-0.114182	0.166	0.239	1.22492e-68	CNRIP1	cluster0
8.49531e-73	-0.215898	0.133	0.199	1.3319e-68	MDP1	cluster0
9.92707e-73	-0.18627	0.143	0.211	1.55637e-68	PNKP	cluster0
1.47206e-72	36.9956	0.415	0.369	2.30789e-68	RND3	cluster0
1.56678e-72	0.768208	0.217	0.149	2.45641e-68	SDK2	cluster0
1.77281e-72	-0.150677	0.118	0.182	2.77942e-68	COMMD9	cluster0
2.36879e-72	-0.193945	0.133	0.198	3.71379e-68	SCRN2	cluster0
3.4639e-72	-0.156528	0.08	0.134	5.43071e-68	DCPS	cluster0
3.53971e-72	-0.271029	0.149	0.217	5.54956e-68	TMEM123	cluster0
3.86373e-72	-0.165883	0.187	0.262	6.05756e-68	AGPAT2	cluster0
4.02514e-72	0.433463	0.148	0.09	6.31062e-68	AMOTL2	cluster0
4.14809e-72	-0.166662	0.109	0.17	6.50337e-68	FANCL	cluster0
4.37777e-72	-0.127716	0.053	0.1	6.86346e-68	MCAT	cluster0
5.20124e-72	-0.0786936	0.198	0.274	8.15451e-68	DHRS4L2	cluster0
5.63888e-72	-0.13229	0.061	0.11	8.84063e-68	NUP37	cluster0
6.32993e-72	-0.146669	0.119	0.183	9.92406e-68	SDAD1	cluster0
1.12878e-71	-0.0903504	0.207	0.284	1.7697e-67	COMMD2	cluster0
1.20541e-71	-0.16339	0.078	0.132	1.88984e-67	SLC24A3	cluster0
1.4054e-71	-0.237045	0.26	0.341	2.20338e-67	RSBN1L	cluster0
2.37651e-71	-0.0255263	0.287	0.375	3.72589e-67	MED4	cluster0
2.50944e-71	-0.117411	0.422	0.53	3.93429e-67	CCT6A	cluster0
2.68524e-71	-0.186029	0.105	0.164	4.20993e-67	NDRG2	cluster0
3.06116e-71	2.15469	0.383	0.483	4.79929e-67	LITAF	cluster0
3.31623e-71	-0.143509	0.079	0.133	5.19918e-67	POLR3H	cluster0
3.77775e-71	-0.171399	0.084	0.139	5.92275e-67	LHPP	cluster0
3.80254e-71	-0.13639	0.078	0.132	5.96163e-67	PRMT5	cluster0
3.87212e-71	-0.166645	0.11	0.171	6.07072e-67	WDR54	cluster0
4.36001e-71	-0.153386	0.126	0.191	6.83563e-67	RPA2	cluster0
4.67269e-71	-0.206654	0.203	0.279	7.32584e-67	UBXN6	cluster0
5.46277e-71	-0.276474	0.25	0.33	8.56453e-67	MEA1	cluster0
5.92588e-71	-0.0180837	0.312	0.402	9.2906e-67	PSMD13	cluster0
6.94502e-71	-0.159579	0.161	0.231	1.08884e-66	DCUN1D5	cluster0
7.68214e-71	-0.21527	0.099	0.157	1.20441e-66	ABHD12	cluster0
1.00169e-70	-0.0646952	0.275	0.36	1.57045e-66	CHMP4A	cluster0
1.37791e-70	-0.200914	0.107	0.166	2.16028e-66	TYRO3	cluster0
1.52948e-70	0.0638076	0.341	0.433	2.39791e-66	TXNL4A	cluster0
1.5917e-70	-0.186209	0.299	0.388	2.49546e-66	EIF2A	cluster0
1.70111e-70	-0.130247	0.105	0.165	2.667e-66	ANKRD35	cluster0
1.75626e-70	0.322337	0.329	0.424	2.75347e-66	PPP1CC	cluster0
2.23278e-70	-0.136749	0.178	0.251	3.50055e-66	PARL	cluster0
2.8713e-70	-0.179286	0.14	0.206	4.50163e-66	CD302	cluster0
2.93083e-70	0.00548771	0.276	0.364	4.59495e-66	GTF3A	cluster0
3.31103e-70	25.6449	0.699	0.877	5.19103e-66	FBLN1	cluster0
3.71596e-70	-0.131406	0.297	0.383	5.82588e-66	PSMC6	cluster0
4.21119e-70	5.84664	0.496	0.585	6.6023e-66	DDX24	cluster0
4.27956e-70	0.338372	0.145	0.088	6.7095e-66	NLGN1	cluster0
4.96626e-70	-0.139992	0.057	0.104	7.7861e-66	EIF4EBP3	cluster0
5.38341e-70	0.0772172	0.068	0.118	8.44011e-66	ENPP1	cluster0
5.51257e-70	-0.122271	0.07	0.122	8.64261e-66	ABT1	cluster0
6.27834e-70	-0.124558	0.364	0.45	9.84318e-66	PET100	cluster0
6.86882e-70	1.38199	0.324	0.257	1.07689e-65	CHD1	cluster0
7.3971e-70	-0.434471	0.331	0.418	1.15972e-65	ECI1	cluster0
7.80731e-70	2.2609	0.403	0.499	1.22403e-65	HTRA1	cluster0
9.49684e-70	-0.371963	0.277	0.357	1.48891e-65	COX20	cluster0
1.10316e-69	23.75	0.267	0.199	1.72953e-65	TNC	cluster0
1.17252e-69	-0.156085	0.059	0.107	1.83828e-65	ITGB3BP	cluster0
1.18597e-69	-0.163778	0.127	0.19	1.85937e-65	EIF2B1	cluster0
1.32088e-69	0.220995	0.362	0.458	2.07088e-65	TMED4	cluster0
1.37097e-69	0.0619135	0.375	0.468	2.14941e-65	NDUFA10	cluster0
1.66142e-69	4.60753	0.46	0.409	2.60477e-65	KMT2A	cluster0
2.09932e-69	-0.116422	0.234	0.313	3.29131e-65	OTUB1	cluster0
2.12354e-69	-0.190007	0.174	0.245	3.32929e-65	NUDT5	cluster0
2.35102e-69	-0.0911989	0.202	0.276	3.68593e-65	GORASP2	cluster0
2.45993e-69	0.234523	0.4	0.495	3.85669e-65	POLR2G	cluster0
2.4819e-69	4.50927	0.242	0.177	3.89112e-65	BTBD3	cluster0
2.55549e-69	-0.137195	0.081	0.135	4.0065e-65	OLFML1	cluster0
2.69444e-69	-0.164955	0.158	0.226	4.22434e-65	EXTL2	cluster0
2.7752e-69	6.56719	0.686	0.827	4.35095e-65	NPC2	cluster0
3.04649e-69	-0.151067	0.072	0.122	4.77629e-65	TBRG4	cluster0
3.08614e-69	-0.0840683	0.203	0.278	4.83846e-65	NAPA	cluster0
3.73067e-69	-0.155732	0.106	0.165	5.84895e-65	BRMS1	cluster0
3.86164e-69	-0.152758	0.148	0.216	6.05427e-65	PMPCA	cluster0
4.41271e-69	8.55717	0.388	0.486	6.91825e-65	GLRX5	cluster0
4.93027e-69	1.64119	0.499	0.61	7.72968e-65	QPRT	cluster0
5.13387e-69	0.382105	0.267	0.2	8.04889e-65	CREBRF	cluster0
5.80674e-69	1.34865	0.433	0.529	9.1038e-65	SLIRP	cluster0
5.85072e-69	-0.156951	0.09	0.146	9.17276e-65	TP53TG1	cluster0
6.94466e-69	0.0603938	0.292	0.376	1.08878e-64	CAT	cluster0
7.36928e-69	-0.175793	0.129	0.192	1.15536e-64	HADH	cluster0
7.41621e-69	9.66561	0.313	0.402	1.16271e-64	TCEAL7	cluster0
7.70465e-69	-0.15853	0.098	0.155	1.20794e-64	C15orf61	cluster0
9.67848e-69	-0.190003	0.213	0.291	1.51739e-64	PPP1R7	cluster0
1.01841e-68	-0.170033	0.081	0.134	1.59666e-64	GRWD1	cluster0
1.07513e-68	4.0138	0.128	0.192	1.68559e-64	RGS3	cluster0
1.18045e-68	-1.99533	0.196	0.134	1.85071e-64	ZNF217	cluster0
1.18508e-68	-0.175729	0.157	0.225	1.85797e-64	TSC22D4	cluster0
1.32792e-68	8.17624	0.303	0.392	2.08192e-64	EIF4A3	cluster0
1.74757e-68	2.1031	0.569	0.732	2.73985e-64	YWHAQ	cluster0
1.88598e-68	-0.171188	0.18	0.252	2.95684e-64	MRPL19	cluster0
2.03864e-68	-0.183179	0.173	0.243	3.19618e-64	SUCLA2	cluster0
2.09151e-68	-0.146176	0.126	0.189	3.27906e-64	DRG1	cluster0
2.19295e-68	0.178024	0.43	0.53	3.43811e-64	IP6K2	cluster0
2.35607e-68	9.15969	0.681	0.863	3.69384e-64	COL6A2	cluster0
2.50132e-68	2.02191	0.442	0.55	3.92157e-64	EFEMP2	cluster0
2.56746e-68	-0.142156	0.253	0.332	4.02527e-64	PIGT	cluster0
2.57207e-68	-0.165911	0.108	0.167	4.03249e-64	LETM1	cluster0
2.63946e-68	0.209964	0.111	0.062	4.13815e-64	ARHGEF26	cluster0
2.91055e-68	0.44542	0.417	0.519	4.56316e-64	CDC37	cluster0
3.11127e-68	-0.133497	0.084	0.138	4.87785e-64	CHMP6	cluster0
3.80014e-68	1.12845	0.343	0.277	5.95786e-64	RB1CC1	cluster0
5.15407e-68	-0.121437	0.058	0.105	8.08056e-64	RGN	cluster0
6.93337e-68	103.546	0.639	0.762	1.08701e-63	ZFP36	cluster0
1.01984e-67	-0.195335	0.122	0.184	1.5989e-63	ELOVL1	cluster0
1.08762e-67	-0.150674	0.093	0.148	1.70518e-63	PTS	cluster0
1.29792e-67	-0.127879	0.193	0.266	2.03487e-63	G6PC3	cluster0
1.6265e-67	8.07319	0.39	0.33	2.55002e-63	COL7A1	cluster0
1.84184e-67	-0.151391	0.099	0.155	2.88764e-63	TMEM251	cluster0
1.86515e-67	-11.1997	0.54	0.634	2.92418e-63	HNRNPH1	cluster0
1.91211e-67	-0.138459	0.064	0.112	2.9978e-63	WDR77	cluster0
2.05054e-67	-0.167987	0.118	0.179	3.21484e-63	ASMTL	cluster0
2.13275e-67	7.07122	0.506	0.618	3.34372e-63	ZFP36L2	cluster0
2.25212e-67	-0.217226	0.158	0.223	3.53087e-63	GUSB	cluster0
2.30226e-67	-0.176814	0.155	0.222	3.60948e-63	CCNG1	cluster0
2.39088e-67	-0.0154273	0.278	0.362	3.74843e-63	SLC39A1	cluster0
2.55482e-67	-0.163232	0.235	0.312	4.00545e-63	TIMM17A	cluster0
2.76265e-67	-0.142709	0.074	0.125	4.33128e-63	GPANK1	cluster0
3.16771e-67	-0.140453	0.12	0.181	4.96634e-63	TMEM161A	cluster0
3.20043e-67	-0.197847	0.299	0.383	5.01763e-63	CAPZA1	cluster0
4.2665e-67	0.188853	0.307	0.394	6.68902e-63	PRNP	cluster0
4.3947e-67	-0.146621	0.203	0.277	6.89001e-63	STX8	cluster0
4.43239e-67	-2.77072	0.633	0.794	6.94909e-63	HNRNPC	cluster0
6.11744e-67	-0.583868	0.069	0.119	9.59093e-63	ABHD11	cluster0
6.48963e-67	5.10583	0.444	0.536	1.01744e-62	MRPS24	cluster0
6.55319e-67	-0.155734	0.186	0.257	1.02741e-62	NSFL1C	cluster0
7.99911e-67	-0.15734	0.186	0.257	1.2541e-62	TMEM134	cluster0
8.04164e-67	-0.155738	0.124	0.185	1.26077e-62	RHOG	cluster0
9.33474e-67	-0.161399	0.1	0.156	1.4635e-62	LYAR	cluster0
1.0821e-66	-0.0209619	0.357	0.448	1.69652e-62	NDFIP1	cluster0
1.29762e-66	3.74501	0.453	0.408	2.0344e-62	DYNC1H1	cluster0
1.45572e-66	-0.21717	0.333	0.422	2.28228e-62	PSMD7	cluster0
1.45814e-66	-0.533011	0.409	0.496	2.28608e-62	ROMO1	cluster0
1.47549e-66	-0.160033	0.117	0.177	2.31327e-62	MLX	cluster0
1.55679e-66	-0.153334	0.171	0.24	2.44073e-62	ARFRP1	cluster0
1.64011e-66	0.209729	0.309	0.397	2.57137e-62	TP53I3	cluster0
1.77236e-66	-0.181253	0.134	0.196	2.7787e-62	METTL23	cluster0
1.83311e-66	-0.183484	0.145	0.21	2.87395e-62	SNX21	cluster0
2.00249e-66	0.0458819	0.385	0.479	3.13951e-62	TKT	cluster0
2.22034e-66	-0.180411	0.208	0.282	3.48105e-62	UROD	cluster0
2.36148e-66	15.6083	0.144	0.091	3.70233e-62	SERPINE1	cluster0
2.37167e-66	-0.377658	0.113	0.171	3.71831e-62	TAP1	cluster0
2.62901e-66	-67.9341	0.82	0.775	4.12176e-62	SOX4	cluster0
2.6464e-66	-0.247363	0.203	0.276	4.14902e-62	PDHA1	cluster0
3.37839e-66	-0.142723	0.181	0.252	5.29665e-62	DCAF13	cluster0
5.17154e-66	-0.142261	0.082	0.135	8.10794e-62	GSTM4	cluster0
5.70767e-66	-1.34845	0.454	0.54	8.94848e-62	CTNNB1	cluster0
7.53527e-66	0.247823	0.295	0.383	1.18138e-61	GLO1	cluster0
8.32957e-66	-0.128186	0.078	0.13	1.30591e-61	MGAT2	cluster0
8.83545e-66	-0.180337	0.191	0.261	1.38522e-61	TP53	cluster0
1.20778e-65	-1.88806	0.12	0.18	1.89356e-61	SRSF8	cluster0
1.2817e-65	0.850925	0.213	0.15	2.00945e-61	MAFG	cluster0
1.50861e-65	-0.116286	0.251	0.328	2.3652e-61	HAND2	cluster0
1.88703e-65	-0.177415	0.21	0.284	2.95848e-61	LARP7	cluster0
2.07683e-65	-0.15023	0.108	0.165	3.25605e-61	TMEM128	cluster0
2.60483e-65	-0.125809	0.058	0.104	4.08386e-61	EID2	cluster0
2.94961e-65	-0.19128	0.152	0.217	4.6244e-61	ZBTB8OS	cluster0
3.09653e-65	-0.16595	0.137	0.2	4.85473e-61	CMC1	cluster0
3.19936e-65	-0.19517	0.072	0.122	5.01596e-61	KIF1BP	cluster0
3.26688e-65	-23.6092	0.481	0.442	5.12182e-61	DNAJB1	cluster0
3.79402e-65	-0.0472568	0.334	0.423	5.94826e-61	MAZ	cluster0
4.13931e-65	-0.131354	0.187	0.258	6.4896e-61	C5orf15	cluster0
4.47233e-65	-0.0512433	0.292	0.377	7.01172e-61	MPC2	cluster0
4.672e-65	0.630667	0.327	0.417	7.32476e-61	MPG	cluster0
5.02928e-65	-0.100776	0.245	0.324	7.8849e-61	URM1	cluster0
5.07673e-65	-0.145627	0.096	0.152	7.9593e-61	GSTM5	cluster0
5.18678e-65	-0.182568	0.279	0.36	8.13184e-61	HYI	cluster0
5.40848e-65	-13.4815	0.126	0.186	8.47942e-61	GBP1	cluster0
1.55306e-64	-0.111049	0.204	0.277	2.43488e-60	CNPY4	cluster0
1.65146e-64	0.556338	0.176	0.118	2.58915e-60	SLC4A7	cluster0
1.68998e-64	-0.169435	0.151	0.216	2.64954e-60	EXOSC8	cluster0
1.76119e-64	-0.1682	0.169	0.235	2.7612e-60	PWP1	cluster0
1.82251e-64	0.0641458	0.286	0.221	2.85733e-60	SNCAIP	cluster0
1.96704e-64	-0.1474	0.102	0.158	3.08392e-60	TMEM59L	cluster0
2.07764e-64	-0.129489	0.074	0.124	3.25733e-60	ADCY3	cluster0
2.47853e-64	-0.120228	0.068	0.116	3.88584e-60	TMEM138	cluster0
2.82373e-64	0.976693	0.384	0.461	4.42705e-60	IFITM1	cluster0
3.67645e-64	0.387519	0.166	0.109	5.76393e-60	RLF	cluster0
5.12891e-64	2.35491	0.55	0.662	8.04111e-60	RBM3	cluster0
5.29465e-64	-0.193757	0.191	0.261	8.30095e-60	COA1	cluster0
6.3727e-64	1.04729	0.235	0.31	9.99112e-60	HOXA11-AS	cluster0
6.3728e-64	-0.0857035	0.258	0.338	9.99127e-60	GLRX3	cluster0
6.54444e-64	-0.159141	0.175	0.243	1.02604e-59	ETHE1	cluster0
6.55787e-64	-4.25244	0.315	0.405	1.02814e-59	ITM2C	cluster0
6.56113e-64	-0.167732	0.198	0.268	1.02865e-59	PSMD6	cluster0
8.18859e-64	1.2953	0.169	0.238	1.28381e-59	HOXA9	cluster0
9.20193e-64	-0.119702	0.112	0.17	1.44268e-59	SNAP47	cluster0
9.32127e-64	-0.132659	0.083	0.135	1.46139e-59	HAAO	cluster0
1.04013e-63	6.14662	0.593	0.749	1.63072e-59	ARF1	cluster0
1.26892e-63	-0.32685	0.175	0.243	1.98941e-59	C1QTNF4	cluster0
1.30386e-63	-0.151389	0.135	0.197	2.04419e-59	DRG2	cluster0
1.37606e-63	0.254486	0.161	0.104	2.15738e-59	ROR2	cluster0
1.5069e-63	-0.113281	0.332	0.418	2.36251e-59	RPAIN	cluster0
1.63638e-63	0.658882	0.397	0.501	2.56551e-59	RALY	cluster0
1.80593e-63	-0.12744	0.076	0.126	2.83133e-59	TMEM99	cluster0
1.85358e-63	0.61725	0.21	0.149	2.90604e-59	TRPS1	cluster0
2.0634e-63	-4.14273	0.397	0.492	3.23499e-59	H2AFV	cluster0
2.07731e-63	-0.188405	0.126	0.185	3.2568e-59	DPH5	cluster0
2.08351e-63	0.218141	0.252	0.332	3.26653e-59	EPHX1	cluster0
2.76934e-63	-0.134533	0.077	0.127	4.34177e-59	INO80E	cluster0
3.11414e-63	-0.108068	0.225	0.299	4.88236e-59	CNPY3	cluster0
3.56218e-63	-0.187262	0.108	0.166	5.58479e-59	GLRX	cluster0
3.81257e-63	-0.128131	0.068	0.115	5.97735e-59	FAM104A	cluster0
4.24182e-63	-0.151402	0.108	0.165	6.65032e-59	NOL11	cluster0
4.25942e-63	-0.134761	0.078	0.128	6.67792e-59	PEX16	cluster0
4.50329e-63	37.1824	0.499	0.418	7.06026e-59	ISG15	cluster0
5.1682e-63	11.0591	0.662	0.829	8.1027e-59	GNAS	cluster0
6.28377e-63	-0.172381	0.132	0.193	9.8517e-59	RPP30	cluster0
9.27671e-63	-0.166646	0.117	0.175	1.4544e-58	HTRA2	cluster0
9.39205e-63	-0.111532	0.064	0.11	1.47249e-58	PACSIN3	cluster0
9.59551e-63	0.0226235	0.285	0.369	1.50438e-58	PSMF1	cluster0
9.67405e-63	0.30301	0.112	0.065	1.5167e-58	CCDC144A	cluster0
1.17772e-62	-0.156427	0.185	0.254	1.84643e-58	ECSIT	cluster0
1.20846e-62	1.85528	0.467	0.434	1.89462e-58	FBN1	cluster0
1.22784e-62	-0.143688	0.119	0.178	1.92502e-58	MLH3	cluster0
1.52987e-62	-0.151229	0.182	0.251	2.39853e-58	FDX1	cluster0
1.69035e-62	-0.0956353	0.221	0.294	2.65013e-58	TMEM160	cluster0
1.7213e-62	-0.182032	0.154	0.218	2.69866e-58	PCID2	cluster0
1.74942e-62	0.400061	0.091	0.143	2.74275e-58	LAMC3	cluster0
1.92045e-62	1.63143	0.31	0.396	3.01088e-58	RBBP7	cluster0
1.94691e-62	-0.132888	0.087	0.139	3.05236e-58	TTC9C	cluster0
2.426e-62	-0.16283	0.179	0.247	3.80348e-58	MOCS2	cluster0
2.55994e-62	-0.114558	0.058	0.103	4.01348e-58	AMT	cluster0
2.71461e-62	-0.080098	0.198	0.27	4.25596e-58	PEF1	cluster0
3.07515e-62	-0.171336	0.14	0.202	4.82122e-58	NR1H2	cluster0
4.91376e-62	0.108785	0.289	0.371	7.70379e-58	IDH3G	cluster0
4.99364e-62	-0.151577	0.11	0.167	7.82903e-58	ALG14	cluster0
5.18881e-62	-0.147072	0.085	0.137	8.13501e-58	COQ5	cluster0
5.24396e-62	-2.50851	0.56	0.712	8.22149e-58	ANXA2	cluster0
6.42438e-62	1.07297	0.292	0.372	1.00721e-57	SPG21	cluster0
6.73582e-62	-0.0779265	0.247	0.323	1.05604e-57	DDRGK1	cluster0
7.68193e-62	-0.110068	0.205	0.277	1.20437e-57	COPS4	cluster0
8.64892e-62	-0.162424	0.138	0.199	1.35598e-57	ILVBL	cluster0
1.01671e-61	0.0233002	0.358	0.445	1.59399e-57	EI24	cluster0
1.05826e-61	0.16449	0.361	0.448	1.65913e-57	CTDNEP1	cluster0
1.11813e-61	0.673896	0.311	0.245	1.753e-57	TWSG1	cluster0
1.26016e-61	1.29308	0.282	0.22	1.97567e-57	MAP4K4	cluster0
1.72669e-61	4.96174	0.082	0.133	2.70711e-57	TBCC	cluster0
1.76125e-61	3.29039	0.342	0.43	2.76129e-57	TAGLN2	cluster0
1.80351e-61	-0.127188	0.106	0.162	2.82754e-57	CRYZL1	cluster0
1.99726e-61	-0.128736	0.087	0.138	3.13131e-57	DHRS7B	cluster0
2.13566e-61	-0.124213	0.109	0.165	3.34829e-57	CARD19	cluster0
2.25162e-61	-0.137549	0.195	0.265	3.53009e-57	TSG101	cluster0
2.38663e-61	-0.12937	0.175	0.242	3.74176e-57	PITHD1	cluster0
2.98242e-61	0.488416	0.237	0.175	4.67583e-57	ANKHD1	cluster0
3.25422e-61	-0.147514	0.074	0.122	5.10197e-57	LSR	cluster0
3.36707e-61	-0.113698	0.077	0.126	5.27889e-57	UBL7	cluster0
5.32616e-61	6.26021	0.458	0.409	8.35035e-57	SH3PXD2A	cluster0
7.75997e-61	-0.155657	0.11	0.165	1.21661e-56	SNAPC5	cluster0
7.93479e-61	0.233193	0.4	0.494	1.24402e-56	METTL9	cluster0
9.84858e-61	-0.107679	0.139	0.201	1.54406e-56	OTUD6B-AS1	cluster0
9.90943e-61	1.15193	0.311	0.25	1.5536e-56	WBP11	cluster0
1.01043e-60	0.551906	0.129	0.08	1.58415e-56	CLN8	cluster0
1.17152e-60	0.40322	0.268	0.202	1.83672e-56	STARD4-AS1	cluster0
1.80115e-60	-0.147241	0.144	0.206	2.82384e-56	DTYMK	cluster0
2.61899e-60	0.671271	0.252	0.33	4.10606e-56	SPTSSA	cluster0
2.62419e-60	-0.158905	0.134	0.195	4.1142e-56	ZADH2	cluster0
2.67455e-60	-0.127903	0.391	0.483	4.19315e-56	CETN2	cluster0
3.10297e-60	-0.139845	0.133	0.192	4.86484e-56	DKC1	cluster0
3.12012e-60	-0.103108	0.166	0.231	4.89172e-56	SUCLG2	cluster0
3.29127e-60	-0.127949	0.09	0.141	5.16005e-56	CBWD1	cluster0
3.31726e-60	-0.0981105	0.208	0.278	5.2008e-56	SAE1	cluster0
3.89818e-60	-2.46645	0.252	0.324	6.11157e-56	BBX	cluster0
4.43048e-60	-0.172349	0.148	0.21	6.9461e-56	COX17	cluster0
5.22899e-60	-0.131025	0.078	0.127	8.19802e-56	B4GAT1	cluster0
5.56686e-60	0.0264203	0.207	0.277	8.72772e-56	FASTK	cluster0
5.7223e-60	-0.129032	0.113	0.169	8.97143e-56	HMGCL	cluster0
6.61034e-60	0.0623812	0.318	0.401	1.03637e-55	TRIM28	cluster0
7.49963e-60	-0.161595	0.075	0.123	1.17579e-55	C18orf21	cluster0
7.58239e-60	0.42345	0.173	0.116	1.18877e-55	DUSP8	cluster0
7.68322e-60	-9.15954	0.527	0.639	1.20457e-55	SF1	cluster0
8.04789e-60	0.363812	0.185	0.128	1.26175e-55	HK1	cluster0
9.36295e-60	-0.126218	0.066	0.111	1.46792e-55	RSAD1	cluster0
1.43651e-59	-0.124546	0.079	0.127	2.25215e-55	THAP4	cluster0
1.88242e-59	-51.4036	0.152	0.213	2.95127e-55	TNFAIP3	cluster0
2.19871e-59	-0.14153	0.201	0.27	3.44713e-55	EIF2S1	cluster0
2.58496e-59	1.83846	0.193	0.26	4.05269e-55	ARMT1	cluster0
2.60533e-59	0.141706	0.373	0.463	4.08464e-55	ARPC4	cluster0
2.90659e-59	5.91571	0.309	0.249	4.55694e-55	KIF21A	cluster0
3.11793e-59	-3.11778	0.678	0.686	4.88829e-55	RRBP1	cluster0
3.14296e-59	-0.161505	0.071	0.117	4.92753e-55	DHRS4	cluster0
3.19418e-59	-0.12443	0.11	0.165	5.00784e-55	GMPPA	cluster0
3.32612e-59	-0.135002	0.179	0.245	5.2147e-55	GOSR1	cluster0
3.65713e-59	-0.148175	0.154	0.216	5.73364e-55	UFSP2	cluster0
4.29649e-59	-0.155995	0.085	0.134	6.73603e-55	TNFRSF14	cluster0
5.24985e-59	-0.170459	0.157	0.221	8.23071e-55	DAPK3	cluster0
6.23858e-59	-0.151698	0.139	0.199	9.78085e-55	MFAP1	cluster0
8.03957e-59	0.0864278	0.329	0.412	1.26044e-54	BOD1	cluster0
9.01463e-59	-0.115599	0.179	0.246	1.41331e-54	RNASEH2B	cluster0
9.23462e-59	-0.127537	0.076	0.124	1.4478e-54	MECR	cluster0
1.33541e-58	10.2519	0.758	0.907	2.09366e-54	MARCKSL1	cluster0
1.33755e-58	16.0195	0.486	0.454	2.09701e-54	SDC2	cluster0
1.52002e-58	-0.139605	0.135	0.194	2.38309e-54	C19orf25	cluster0
1.87319e-58	4.16897	0.157	0.105	2.93678e-54	SPSB1	cluster0
2.06131e-58	0.577814	0.392	0.491	3.23173e-54	STRAP	cluster0
2.55085e-58	-0.140145	0.106	0.16	3.99923e-54	MMAB	cluster0
3.2273e-58	0.570115	0.219	0.159	5.05976e-54	KIAA0232	cluster0
3.34605e-58	-0.154737	0.245	0.319	5.24594e-54	RAB4A	cluster0
3.48499e-58	-0.150429	0.123	0.18	5.46377e-54	TGS1	cluster0
3.71227e-58	-0.0732931	0.193	0.261	5.8201e-54	H2AFY2	cluster0
4.06497e-58	-0.187589	0.197	0.263	6.37307e-54	NBEAL1	cluster0
4.42068e-58	-0.15647	0.173	0.237	6.93075e-54	ARMC10	cluster0
4.46948e-58	-0.120944	0.157	0.219	7.00725e-54	GLOD4	cluster0
5.06998e-58	-0.0994707	0.082	0.13	7.94871e-54	GPN1	cluster0
5.44859e-58	-0.184171	0.121	0.178	8.54231e-54	EBF1	cluster0
5.87755e-58	-0.947026	0.582	0.709	9.21482e-54	C9orf16	cluster0
6.10544e-58	-0.124609	0.063	0.108	9.57212e-54	SLC39A4	cluster0
6.97495e-58	-0.173657	0.116	0.172	1.09353e-53	C12orf76	cluster0
7.05885e-58	1.14074	0.397	0.49	1.10669e-53	CMTM3	cluster0
7.53173e-58	-0.141455	0.089	0.139	1.18083e-53	XRCC1	cluster0
7.55154e-58	-0.124508	0.07	0.115	1.18393e-53	TRMT1	cluster0
8.47928e-58	0.330807	0.101	0.057	1.32938e-53	ITGA4	cluster0
8.65915e-58	-0.171231	0.136	0.195	1.35758e-53	TCTN3	cluster0
9.3016e-58	-0.125859	0.141	0.2	1.45831e-53	PYCR2	cluster0
9.31715e-58	-0.209206	0.25	0.322	1.46074e-53	TSHZ2	cluster0
1.01499e-57	-0.115539	0.232	0.304	1.59131e-53	TIMMDC1	cluster0
[truncated: 40,439 more rows]
